# Supplementary material for: Analysis of open chromatin regions in bladder cancer links β-catenin mutations and Wnt signaling with neuronal subtype of bladder cancer
Source: Sci Rep. 2020 Oct 29;10:18667. doi: 10.1038/s41598-020-75688-0 (PMC7596510; doi:10.1038/s41598-020-75688-0)
Supplement: Supplementary file 2 — Supplementary Table S1. [file 41598_2020_75688_MOESM2_ESM.xlsx]

## Sheet: Sayfa1
	hg19_Chromosome	hg19_Start	hg19_End	Peak_ID	Peak_Name	Linked_Distance	Linked_Gene	Cluster
67969	chr18	53161703	53162204	496518	BLCA_92455	42190	RP11-619L19.1	Neuronal
49136	chr12	131047836	131048337	397030	BLCA_69692	313863	RP11-143E21.6	Neuronal
67973	chr18	53155632	53156133	496514	BLCA_92451	-232411	RP11-397A16.1	Neuronal
21864	chr5	134938951	134939452	179765	BLCA_33307	-326805	FBXL21	Neuronal
67427	chr17	79958476	79958977	487197	BLCA_90336	-39011	NOTUM	Neuronal
22158	chr5	146947330	146947831	182651	BLCA_33806	8024	JAKMIP2-AS1	Neuronal
64373	chr17	63399686	63400187	481318	BLCA_88679	-53722	CTD-2535L24.3	Neuronal
51358	chr13	22809388	22809889	398388	BLCA_69989	194525	LINC00540	Neuronal
15726	chr3	181997835	181998336	128220	BLCA_24815	327955	LINC01206	Neuronal
37032	chr9	20066072	20066573	295797	BLCA_51446	140231	RP11-378I6.1	Neuronal
75638	chr20	20197506	20198007	521812	BLCA_99783	-161067	CRNKL1	Neuronal
19148	chr4	120901508	120902009	150063	BLCA_28711	41064	RP11-700N1.1	Neuronal
60517	chr16	50424696	50425197	455144	BLCA_82207	-16665	RP11-21B23.3	Neuronal
49086	chr12	130632446	130632947	396936	BLCA_69667	101020	RP11-474D1.1	Neuronal
49762	chr12	24168605	24169106	373619	BLCA_65405	-64890	SOX5	Neuronal
72769	chr19	28896219	28896720	508981	BLCA_96256	23927	AC005307.1	Neuronal
75644	chr20	20184850	20185351	521801	BLCA_99775	10805	RP5-1178H5.2	Neuronal
60527	chr16	50554540	50555041	455183	BLCA_82224	-27450	NKD1	Neuronal
20939	chr5	980989	981490	159022	BLCA_30241	88482	TRIP13	Neuronal
64403	chr17	63881911	63882412	481481	BLCA_88757	428503	CTD-2535L24.3	Neuronal
60518	chr16	50425208	50425709	455145	BLCA_82208	-16153	RP11-21B23.3	Neuronal
35070	chr8	11785630	11786131	259187	BLCA_46766	-7563	OR7E158P	Neuronal
60520	chr16	50496951	50497452	455162	BLCA_82217	55590	RP11-21B23.3	Neuronal
23873	chr5	135041601	135042102	179796	BLCA_33317	-306249	H2AFY	Neuronal
60529	chr16	50573011	50573512	455187	BLCA_82226	-8979	NKD1	Neuronal
11249	chr2	233313075	233313576	93728	BLCA_18153	-71847	PRSS56	Neuronal
64581	chr17	71065602	71066103	483256	BLCA_89119	-95298	SSTR2	Neuronal
73370	chr19	47323942	47324443	514287	BLCA_98029	-32342	SLC1A5	Neuronal
64382	chr17	63524088	63524589	481360	BLCA_88700	70680	CTD-2535L24.3	Neuronal
3823	chr1	202184001	202184502	39251	BLCA_8829	21223	LGR6	Neuronal
68875	chr18	37378870	37379371	493911	BLCA_91780	1161	RP11-244M2.1	Neuronal
52338	chr13	43564869	43565370	402274	BLCA_70784	1287	EPSTI1	Neuronal
52586	chr13	80911578	80912079	406869	BLCA_71641	3257	SPRY2	Neuronal
64378	chr17	63453743	63454244	481338	BLCA_88690	335	CTD-2535L24.3	Neuronal
74332	chr20	3780365	3780866	518499	BLCA_99215	13197	CDC25B	Neuronal
74514	chr20	22349907	22350408	522245	BLCA_99860	148966	RP5-1097P24.1	Neuronal
49129	chr12	130684019	130684520	396953	BLCA_69675	-49954	RP11-143E21.6	Neuronal
73325	chr19	46570884	46571385	514027	BLCA_97948	9241	IGFL4	Neuronal
4237	chr1	213843496	213843997	43711	BLCA_9609	-312777	PROX1	Neuronal
75639	chr20	20198211	20198712	521813	BLCA_99784	-161772	CRNKL1	Neuronal
15322	chr3	137483326	137483827	120108	BLCA_23259	451	SOX14	Neuronal
57248	chr15	27644284	27644785	429365	BLCA_75436	428107	GABRG3	Neuronal
73326	chr19	46571647	46572148	514028	BLCA_97949	8478	IGFL4	Neuronal
18516	chr4	27272108	27272609	138501	BLCA_26776	53258	RP11-415C15.2	Neuronal
48815	chr12	116193492	116193993	393358	BLCA_69006	676	RP11-110L15.1	Neuronal
23379	chr5	72739852	72740353	170231	BLCA_31736	4086	FOXD1	Neuronal
78338	chr22	27057051	27057552	543087	BLCA_104278	14910	MIAT	Neuronal
37033	chr9	20209367	20209868	295817	BLCA_51452	283526	RP11-378I6.1	Neuronal
37031	chr9	19940795	19941296	295780	BLCA_51442	14954	RP11-378I6.1	Neuronal
67826	chr18	31325628	31326129	492931	BLCA_91608	167300	ASXL3	Neuronal
23815	chr5	127872361	127872862	178271	BLCA_32945	122266	FBN2	Neuronal
60519	chr16	50482313	50482814	455154	BLCA_82213	40952	RP11-21B23.3	Neuronal
50336	chr12	54435036	54435537	380644	BLCA_66702	-66547	HOTAIR	Neuronal
18081	chr3	193929953	193930454	131955	BLCA_25578	37738	RP11-513G11.4	Neuronal
47871	chr12	41161893	41162394	377315	BLCA_65811	75900	CNTN1	Neuronal
59370	chr15	86286833	86287334	441574	BLCA_78214	51177	KLHL25	Neuronal
16861	chr3	66437562	66438063	109429	BLCA_21489	113874	LRIG1	Neuronal
22665	chr5	173854298	173854799	187900	BLCA_34544	-85759	GAPDHP71	Neuronal
49944	chr12	45012800	45013301	377810	BLCA_65897	-120110	RP11-499A10.3	Neuronal
49107	chr12	130699457	130699958	396958	BLCA_69678	52704	FZD10	Neuronal
21774	chr5	132211642	132212143	178964	BLCA_33116	3879	LEAP2	Neuronal
14615	chr3	52345581	52346082	106638	BLCA_21038	356502	GPR62	Neuronal
56834	chr14	101927569	101928070	426910	BLCA_74969	98948	DIO3OS	Neuronal
67601	chr18	10487107	10487608	489919	BLCA_91133	362021	RP11-419J16.1	Neuronal
64305	chr17	56434608	56435109	479403	BLCA_88076	32048	BZRAP1-AS1	Neuronal
20949	chr5	981544	982045	159023	BLCA_30242	-27149	NKD2	Neuronal
64371	chr17	63398523	63399024	481316	BLCA_88678	-54885	CTD-2535L24.3	Neuronal
15382	chr3	141560741	141561242	120998	BLCA_23455	64002	GRK7	Neuronal
75719	chr20	22366580	22367081	522257	BLCA_99867	192449	LINC00261	Neuronal
77770	chr21	46130901	46131402	539756	BLCA_103583	343	TSPEAR	Neuronal
67289	chr17	74696532	74697033	484889	BLCA_89675	10315	MXRA7	Neuronal
41290	chr10	21582616	21583117	319171	BLCA_55707	231744	SKIDA1	Neuronal
60528	chr16	50572463	50572964	455186	BLCA_82225	-9527	NKD1	Neuronal
68876	chr18	37379410	37379911	493912	BLCA_91781	621	RP11-244M2.1	Neuronal
67518	chr17	80746424	80746925	487672	BLCA_90505	51779	ZNF750	Neuronal
16105	chr3	195949694	195950195	132737	BLCA_25816	-345537	FBXO45	Neuronal
74389	chr20	9059644	9060145	519598	BLCA_99414	10485	PLCB4	Neuronal
74510	chr20	21896758	21897259	522208	BLCA_99854	-304183	RP5-1097P24.1	Neuronal
74333	chr20	3781016	3781517	518500	BLCA_99216	13848	CDC25B	Neuronal
56857	chr14	101915296	101915797	426906	BLCA_74967	281898	RP11-1029J19.5	Neuronal
68942	chr18	53168796	53169297	496524	BLCA_92461	279905	LINC01415	Neuronal
48198	chr12	55495300	55495801	380941	BLCA_66805	-13766	OR9K1P	Neuronal
3431	chr1	186647187	186647688	36820	BLCA_8422	-2316	PACERR	Neuronal
23788	chr5	123969387	123969888	177481	BLCA_32811	-228866	LINC01170	Neuronal
64381	chr17	63523441	63523942	481359	BLCA_88699	70033	CTD-2535L24.3	Neuronal
64186	chr17	47653606	47654107	477165	BLCA_87512	637	NXPH3	Neuronal
51351	chr13	22243244	22243745	398260	BLCA_69953	-2027	FGF9	Neuronal
78695	chr22	40398067	40398568	546981	BLCA_105156	7365	FAM83F	Neuronal
32623	chr7	129984780	129985281	251079	BLCA_45384	139201	RP11-2E11.5	Neuronal
74468	chr20	20214212	20214713	521820	BLCA_99787	-129872	RP11-470C13.4	Neuronal
67428	chr17	79959091	79959592	487198	BLCA_90337	-39626	NOTUM	Neuronal
64385	chr17	63532164	63532665	481369	BLCA_88709	78756	CTD-2535L24.3	Neuronal
51516	chr13	36491359	36491860	401140	BLCA_70545	-428958	SPG20-AS1	Neuronal
64383	chr17	63524714	63525215	481361	BLCA_88701	71306	CTD-2535L24.3	Neuronal
64388	chr17	63535730	63536231	481374	BLCA_88713	82322	CTD-2535L24.3	Neuronal
67828	chr18	31329818	31330319	492934	BLCA_91610	171490	ASXL3	Neuronal
64384	chr17	63531572	63532073	481368	BLCA_88708	78164	CTD-2535L24.3	Neuronal
33752	chr8	57532092	57532593	268997	BLCA_48203	173977	RP11-17A4.2	Neuronal
64398	chr17	63770879	63771380	481463	BLCA_88756	317471	CTD-2535L24.3	Neuronal
32771	chr7	141685174	141685675	253815	BLCA_45832	-11852	TAS2R38	Neuronal
74515	chr20	22355903	22356404	522250	BLCA_99864	154962	RP5-1097P24.1	Neuronal
74331	chr20	3779613	3780114	518498	BLCA_99214	12445	CDC25B	Neuronal
23380	chr5	72740512	72741013	170232	BLCA_31737	3426	FOXD1	Neuronal
66869	chr17	56478567	56479068	479440	BLCA_88094	16138	RNF43	Neuronal
49765	chr12	24433318	24433819	373714	BLCA_65411	-329603	SOX5	Neuronal
60555	chr16	50552918	50553419	455182	BLCA_82223	-36097	RP11-401P9.7	Neuronal
74635	chr20	33568643	33569144	524519	BLCA_100436	5688	MYH7B	Neuronal
79890	chrX	37738954	37739455	553558	BLCA_106375	194193	XK	Neuronal
49144	chr12	130881464	130881965	397002	BLCA_69686	-27834	RP11-117L5.1	Neuronal
78926	chr22	46928810	46929311	549225	BLCA_105651	-8331	RP3-439F8.1	Neuronal
4241	chr1	213887976	213888477	43728	BLCA_9611	-268297	PROX1	Neuronal
10245	chr2	130885263	130885764	76706	BLCA_15924	90983	KLF2P1	Neuronal
53272	chr14	51361374	51361875	416934	BLCA_73269	22747	ABHD12B	Neuronal
51265	chr12	131119167	131119668	397052	BLCA_69697	81408	RIMBP2	Neuronal
79706	chr22	47132591	47133092	549335	BLCA_105676	1316	CERK	Neuronal
69501	chr19	5147705	5148206	503184	BLCA_94562	178832	KDM4B	Neuronal
16187	chr3	9243509	9244010	97889	BLCA_18818	351726	LHFPL4	Neuronal
60420	chr16	25130820	25131321	452406	BLCA_81262	8021	LCMT1	Non-neuronal
63458	chr17	26860092	26860593	469656	BLCA_85478	27082	FOXN1	Non-neuronal
65927	chr17	39775568	39776069	474305	BLCA_86690	-113862	KRT13	Non-neuronal
42632	chr11	1948334	1948835	340721	BLCA_59484	7793	TNNT3	Non-neuronal
53008	chr14	24053352	24053853	413092	BLCA_72677	-45721	DHRS2	Non-neuronal
9026	chr2	11244210	11244711	54639	BLCA_11716	2193	RP11-345J13.1	Non-neuronal
8980	chr2	10151713	10152214	54180	BLCA_11530	-9741	RP11-254F7.1	Non-neuronal
65926	chr17	39774696	39775197	474304	BLCA_86689	-112990	KRT13	Non-neuronal
30705	chr7	155795344	155795845	256400	BLCA_46344	40269	AC021218.2	Non-neuronal
48663	chr12	108511130	108511631	391412	BLCA_68540	-11867	WSCD2	Non-neuronal
18839	chr4	71388257	71388758	143383	BLCA_27539	4251	AMTN	Non-neuronal
40292	chr10	91237928	91238429	330644	BLCA_57662	462586	RP11-399O19.9	Non-neuronal
8985	chr2	10155408	10155909	54185	BLCA_11535	-6046	RP11-254F7.1	Non-neuronal
14207	chr3	12486516	12487017	98956	BLCA_19229	-39164	TSEN2	Non-neuronal
11291	chr2	234559611	234560112	94077	BLCA_18210	14762	UGT1A10	Non-neuronal
7725	chr1	167881496	167881997	32174	BLCA_7399	1706	ADCY10	Non-neuronal
65925	chr17	39774189	39774690	474303	BLCA_86688	-112483	KRT13	Non-neuronal
1780	chr1	152852770	152853271	27438	BLCA_5917	366043	CRCT1	Non-neuronal
3126	chr1	168323398	168323899	32301	BLCA_7435	-188326	RP4-738P11.3	Non-neuronal
73191	chr19	43829431	43829932	513128	BLCA_97549	5900	CTC-490G23.2	Non-neuronal
29150	chr7	32727651	32728152	232188	BLCA_42565	216777	SLC25A5P5	Non-neuronal
61300	chr16	82061066	82061567	461396	BLCA_83498	-7292	HSD17B2	Non-neuronal
1791	chr1	152955641	152956142	27478	BLCA_5947	468914	CRCT1	Non-neuronal
14165	chr3	10988120	10988621	98499	BLCA_19028	130485	SLC6A11	Non-neuronal
78514	chr22	36646234	36646735	545421	BLCA_104741	-2571	APOL1	Non-neuronal
11452	chr2	237660999	237661500	94916	BLCA_18320	19225	AC011286.1	Non-neuronal
60397	chr16	23392576	23393077	451065	BLCA_80014	198791	SCNN1G	Non-neuronal
49541	chr12	10116581	10117082	370574	BLCA_64966	49191	CLEC1B	Non-neuronal
8981	chr2	10152488	10152989	54181	BLCA_11531	-8966	RP11-254F7.1	Non-neuronal
3127	chr1	168324072	168324573	32302	BLCA_7436	-187652	RP4-738P11.3	Non-neuronal
47921	chr12	48882809	48883310	378717	BLCA_66157	6774	C12orf54	Non-neuronal
77068	chr21	47311961	47312462	540172	BLCA_103672	-21998	PCBP3-OT1	Non-neuronal
69166	chr18	77664428	77664929	500879	BLCA_93879	342867	PARD6G	Non-neuronal
70129	chr19	20932951	20933452	508399	BLCA_96111	-391628	ZNF431	Non-neuronal
8986	chr2	10155997	10156498	54186	BLCA_11536	-5457	RP11-254F7.1	Non-neuronal
46666	chr11	117963558	117964059	363824	BLCA_63576	-6301	TMPRSS4-AS1	Non-neuronal
14464	chr3	46427662	46428163	105044	BLCA_20546	-20741	CCRL2	Non-neuronal
30957	chr7	20009682	20010183	228623	BLCA_41777	247094	MACC1	Non-neuronal
52339	chr13	43631777	43632278	402297	BLCA_70793	-65621	EPSTI1	Non-neuronal
3087	chr1	166348049	166348550	31746	BLCA_7253	-224612	FMO9P	Non-neuronal
65741	chr17	38627819	38628320	473770	BLCA_86485	3471	RP11-58O9.2	Non-neuronal
53011	chr14	24115111	24115612	413117	BLCA_72693	16038	DHRS2	Non-neuronal
64572	chr17	70970629	70971130	483224	BLCA_89111	332010	CTD-3010D24.3	Non-neuronal
63714	chr17	39776297	39776798	474306	BLCA_86691	-45270	RP13-415G19.2	Non-neuronal
4749	chr1	6385453	6385954	1964	BLCA_387	99026	HES2	Non-neuronal
18705	chr4	69598503	69599004	143118	BLCA_27448	-51582	CTD-2005D20.1	Non-neuronal
24696	chr6	22349277	22349778	196008	BLCA_36084	-220194	HDGFL1	Non-neuronal
24920	chr6	30090288	30090789	197761	BLCA_36505	17522	TRIM31-AS1	Non-neuronal
21359	chr5	66316792	66317293	169178	BLCA_31567	424854	MAST4	Non-neuronal
28678	chr7	16974928	16975429	227744	BLCA_41240	289424	BZW2	Non-neuronal
73200	chr19	43652341	43652842	513100	BLCA_97542	317220	LYPD3	Non-neuronal
7732	chr1	168082152	168082653	32235	BLCA_7415	24502	GPR161	Non-neuronal
8983	chr2	10154056	10154557	54183	BLCA_11533	-7398	RP11-254F7.1	Non-neuronal
3090	chr1	166574652	166575153	31791	BLCA_7281	1991	FMO9P	Non-neuronal
64915	chr17	2764311	2764812	464792	BLCA_84267	104627	CTD-3060P21.1	Non-neuronal
23711	chr5	112763503	112764004	175931	BLCA_32568	60773	MCC	Non-neuronal
34769	chr8	144962442	144962943	292008	BLCA_50833	154385	FAM83H-AS1	Non-neuronal
10090	chr2	113563073	113563574	73897	BLCA_15520	-167456	IL36G	Non-neuronal
8982	chr2	10153087	10153588	54182	BLCA_11532	-8367	RP11-254F7.1	Non-neuronal
41794	chr10	92594035	92594536	330796	BLCA_57683	23169	HTR7	Non-neuronal
7603	chr1	161506950	161507451	30523	BLCA_6954	-447812	PVRL4	Non-neuronal
80412	chrX	129231791	129232292	560385	BLCA_107553	191946	UTP14A	Non-neuronal
63672	chr17	38649999	38650500	473799	BLCA_86497	316988	RAPGEFL1	Non-neuronal
51729	chr13	74268493	74268994	405890	BLCA_71440	295576	RP11-309J13.1	Non-neuronal
70113	chr19	20909488	20909989	508395	BLCA_96108	52010	CTD-2542C24.14	Non-neuronal
48941	chr12	121058345	121058846	394629	BLCA_69241	-293607	CLIC1P1	Non-neuronal
31663	chr7	64409064	64409565	238353	BLCA_43551	-261544	BNIP3P11	Non-neuronal
14543	chr3	50183668	50184169	106015	BLCA_20828	-8559	SEMA3F	Non-neuronal
14741	chr3	55638387	55638888	107412	BLCA_21187	116911	WNT5A-AS1	Non-neuronal
78637	chr22	39509586	39510087	546645	BLCA_105080	161091	APOBEC3A	Non-neuronal
57567	chr15	52323684	52324185	433634	BLCA_76232	-50564	CTD-2184D3.3	Non-neuronal
6123	chr1	115161161	115161662	24284	BLCA_4992	51631	DENND2C	Non-neuronal
392	chr1	17541923	17542424	5249	BLCA_1183	10553	PADI1	Non-neuronal
2994	chr1	162137892	162138393	30695	BLCA_7045	-393153	UAP1	Non-neuronal
69765	chr19	15622430	15622931	506595	BLCA_95534	3377	CYP4F22	Non-neuronal
65743	chr17	38629889	38630390	473772	BLCA_86487	1401	RP11-58O9.2	Non-neuronal
60696	chr16	52327736	52328237	455536	BLCA_82268	35511	CASC22	Non-neuronal
40658	chr10	115842690	115843191	335439	BLCA_58618	331728	PLEKHS1	Non-neuronal
2730	chr1	157160247	157160748	29384	BLCA_6588	5320	RP11-71G12.1	Non-neuronal
70207	chr19	24005533	24006034	508799	BLCA_96227	60038	RP11-255H23.2	Non-neuronal
65489	chr17	34119016	34119517	471360	BLCA_85961	3444	MMP28	Non-neuronal
65924	chr17	39773327	39773828	474302	BLCA_86687	-111621	KRT13	Non-neuronal
52951	chr14	22658351	22658852	412613	BLCA_72566	550	TRAV33	Non-neuronal
3091	chr1	166758449	166758950	31803	BLCA_7289	185788	FMO9P	Non-neuronal
50004	chr12	48719236	48719737	378692	BLCA_66147	175257	RP11-722P11.4	Non-neuronal
16294	chr3	12800679	12801180	99086	BLCA_19277	10026	TMEM40	Non-neuronal
72439	chr19	17000782	17001283	507048	BLCA_95653	136593	CPAMD8	Non-neuronal
25439	chr6	47012130	47012631	203146	BLCA_37744	-433144	CD2AP	Non-neuronal
76162	chr20	49742793	49743294	529435	BLCA_101406	-103378	KCNG1	Non-neuronal
16393	chr3	36853732	36854233	102886	BLCA_20053	-28325	HSPD1P6	Non-neuronal
3103	chr1	167090645	167091146	31887	BLCA_7324	69108	RP11-102C16.3	Non-neuronal
10172	chr2	126471371	126471872	75916	BLCA_15811	3076	AC097499.1	Non-neuronal
14205	chr3	12485951	12486452	98955	BLCA_19228	157335	PPARG	Non-neuronal
35587	chr8	49782773	49783274	267555	BLCA_47997	51275	SNAI2	Non-neuronal
72629	chr19	20743752	20744253	508349	BLCA_96076	194053	CTD-2626G11.2	Non-neuronal
57668	chr15	58820198	58820699	434831	BLCA_76660	117681	LIPC	Non-neuronal
18443	chr4	11533716	11534217	136197	BLCA_26560	-93371	RP11-281P23.2	Non-neuronal
4138	chr1	207502071	207502572	42049	BLCA_9310	-43582	RP11-357P18.2	Non-neuronal
52038	chr13	20913246	20913747	397971	BLCA_69868	-159896	PPIAP28	Non-neuronal
1823	chr1	153147029	153147530	27511	BLCA_5964	415243	KPRP	Non-neuronal
58050	chr15	81989404	81989905	440781	BLCA_78034	143311	CTD-2034I4.2	Non-neuronal
17620	chr3	169055682	169056183	125403	BLCA_24285	285806	RP11-3K16.2	Non-neuronal
65511	chr17	34336035	34336536	471418	BLCA_85988	-27750	CCL16	Non-neuronal
18417	chr4	8550021	8550522	135657	BLCA_26453	-10180	GPR78	Non-neuronal
60216	chr16	19000358	19000859	450083	BLCA_79788	5353	TMC7	Non-neuronal
28697	chr7	17416173	17416674	227970	BLCA_41413	1933	AC019117.1	Non-neuronal
7595	chr1	161149425	161149926	30374	BLCA_6891	-90287	PVRL4	Non-neuronal
6177	chr1	120317647	120318148	25483	BLCA_5257	-6370	HMGCS2	Non-neuronal
16286	chr3	12270031	12270532	98882	BLCA_19196	332277	MKRN2OS	Non-neuronal
30489	chr7	142505669	142506170	253973	BLCA_45855	137459	TRBC2	Non-neuronal
60406	chr16	24025450	24025951	451355	BLCA_80228	336724	PLK1	Non-neuronal
28695	chr7	17414884	17415385	227968	BLCA_41411	644	AC019117.1	Non-neuronal
68760	chr18	33409160	33409661	493308	BLCA_91703	-422919	RP11-322E11.2	Non-neuronal
65930	chr17	39777753	39778254	474308	BLCA_86693	-116047	KRT13	Non-neuronal
50460	chr12	57412222	57412723	381432	BLCA_66963	10194	TAC3	Non-neuronal
3838	chr1	203278839	203279340	39656	BLCA_8922	4471	BTG2	Non-neuronal
74386	chr20	9049674	9050175	519593	BLCA_99413	515	PLCB4	Non-neuronal
58836	chr15	52945741	52946242	433844	BLCA_76366	-357997	MYO5C	Non-neuronal
39570	chr10	9304717	9305218	317124	BLCA_55399	-12828	LINC00709	Non-neuronal
63712	chr17	39655070	39655571	474209	BLCA_86625	-166497	RP13-415G19.2	Non-neuronal
27381	chr6	43701708	43702209	202145	BLCA_37542	3612	RP1-261G23.5	Non-neuronal
28370	chr6	166071789	166072290	222602	BLCA_40301	328051	PDE10A	Non-neuronal
391	chr1	17541412	17541913	5248	BLCA_1182	10042	PADI1	Non-neuronal
20306	chr4	100691891	100692392	147771	BLCA_28325	-335248	ADH7	Non-neuronal
63715	chr17	39776951	39777452	474307	BLCA_86692	-44616	RP13-415G19.2	Non-neuronal
14545	chr3	50189035	50189536	106019	BLCA_20832	-3192	SEMA3F	Non-neuronal
12496	chr2	85633836	85634337	69091	BLCA_14503	11468	CAPG	Non-neuronal
70110	chr19	20847342	20847843	508382	BLCA_96098	-10136	CTD-2542C24.14	Non-neuronal
70206	chr19	24004932	24005433	508798	BLCA_96226	59437	RP11-255H23.2	Non-neuronal
77940	chr22	19814723	19815224	541198	BLCA_103852	70748	TBX1	Non-neuronal
80614	chrX	11370200	11370701	551382	BLCA_106074	313370	ARHGAP6	Non-neuronal
77136	chr21	30005284	30005785	535531	BLCA_102429	41635	AF131217.1	Non-neuronal
68758	chr18	33021756	33022257	493220	BLCA_91670	-35515	RP11-322E11.2	Non-neuronal
5166	chr1	25962523	25963024	7694	BLCA_1776	22828	RP1-187B23.1	Non-neuronal
11450	chr2	237889586	237890087	94991	BLCA_18329	413407	ACKR3	Non-neuronal
68029	chr18	56175054	56175555	498035	BLCA_93352	463706	NEDD4L	Non-neuronal
3272	chr1	172453326	172453827	33348	BLCA_7625	-47912	SUCO	Non-neuronal
49185	chr12	242912	243413	367612	BLCA_64379	15172	RP11-598F7.4	Non-neuronal
16293	chr3	12795083	12795584	99083	BLCA_19274	15622	TMEM40	Non-neuronal
60219	chr16	19007207	19007708	450086	BLCA_79791	12202	TMC7	Non-neuronal
39548	chr10	8449377	8449878	316986	BLCA_55343	354061	GATA3	Non-neuronal
60698	chr16	52417458	52417959	455542	BLCA_82272	-223552	RP11-297L17.2	Non-neuronal
48115	chr12	54332725	54333226	380542	BLCA_66679	427	HOXC13	Non-neuronal
60404	chr16	23710387	23710888	451163	BLCA_80048	21661	PLK1	Non-neuronal
39882	chr10	44340649	44341150	322794	BLCA_56358	146	LINC00619	Non-neuronal
44336	chr11	119567533	119568034	364323	BLCA_63748	-32509	CTD-2523D13.2	Non-neuronal
58940	chr15	63753384	63753885	436127	BLCA_76887	7915	AC007950.1	Non-neuronal
63608	chr17	36706818	36707319	472026	BLCA_86166	122415	ARHGAP23	Non-neuronal
3405	chr1	185226213	185226714	36473	BLCA_8355	255805	GS1-120K12.4	Non-neuronal
64297	chr17	55335752	55336253	478894	BLCA_87938	2791	MSI2	Non-neuronal
65897	chr17	39457681	39458182	474084	BLCA_86590	204025	KRT13	Non-neuronal
41213	chr10	8110005	8110506	316917	BLCA_55315	-14844	RP11-379F12.3	Non-neuronal
5167	chr1	25967759	25968260	7695	BLCA_1777	17592	RP1-187B23.1	Non-neuronal
28687	chr7	16843456	16843957	227686	BLCA_41200	50548	TSPAN13	Non-neuronal
65488	chr17	34115330	34115831	471356	BLCA_85957	7130	MMP28	Non-neuronal
52585	chr13	80910947	80911448	406868	BLCA_71640	3888	SPRY2	Non-neuronal
16495	chr3	45415165	45415666	104791	BLCA_20481	-397739	ZDHHC3	Non-neuronal
81163	chrX	129232354	129232855	560386	BLCA_107554	12086	ELF4	Non-neuronal
8987	chr2	10170302	10170803	54195	BLCA_11544	8848	RP11-254F7.1	Non-neuronal
61268	chr16	81307496	81307997	461118	BLCA_83409	267644	CENPN	Non-neuronal
65904	chr17	39655719	39656220	474210	BLCA_86626	5987	KRT13	Non-neuronal
29155	chr7	34245134	34245635	232490	BLCA_42626	-3753	AC009262.2	Non-neuronal
20532	chr4	153641270	153641771	153803	BLCA_29330	-40204	TMEM154	Non-neuronal
26236	chr6	152024238	152024739	219941	BLCA_39901	251096	C6orf211	Non-neuronal
67537	chr18	1521486	1521987	488085	BLCA_90627	12553	RP11-476K15.1	Non-neuronal
14208	chr3	12487098	12487599	98957	BLCA_19230	-38582	TSEN2	Non-neuronal
14401	chr3	42176493	42176994	104107	BLCA_20318	-354047	VIPR1	Non-neuronal
19082	chr4	100012853	100013354	147630	BLCA_28289	3096	RP11-696N14.1	Non-neuronal
57786	chr15	63752814	63753315	436126	BLCA_76886	-43645	USP3	Non-neuronal
21088	chr5	17330404	17330905	162349	BLCA_30636	24165	CTD-2139B15.1	Non-neuronal
51749	chr13	78111650	78112151	406481	BLCA_71566	2092	SCEL	Non-neuronal
77207	chr21	35891294	35891795	536759	BLCA_102715	95895	RCAN1	Non-neuronal
6829	chr1	153465737	153466238	27612	BLCA_6000	-182794	PGLYRP3	Non-neuronal
37027	chr9	19404693	19405194	295696	BLCA_51422	-4113	ACER2	Non-neuronal
14120	chr3	5737334	5737835	97436	BLCA_18735	-266944	AC027119.1	Non-neuronal
72621	chr19	20843059	20843560	508377	BLCA_96093	202777	ZNF626	Non-neuronal
48379	chr12	71146024	71146525	385033	BLCA_67489	80577	FAHD2P1	Non-neuronal
36336	chr8	128414068	128414569	285382	BLCA_50155	-198852	CASC19	Non-neuronal
65815	chr17	38703700	38704201	473842	BLCA_86518	-46102	TNS4	Non-neuronal
65490	chr17	34120084	34120585	471361	BLCA_85962	2376	MMP28	Non-neuronal
2989	chr1	162389281	162389782	30805	BLCA_7074	-25807	SLAMF6P1	Non-neuronal
5278	chr1	31917668	31918169	9302	BLCA_2233	130501	RP11-73M7.1	Non-neuronal
39408	chr10	3306182	3306683	315535	BLCA_54920	-1762	RP11-195B3.1	Non-neuronal
37184	chr9	66455273	66455774	298757	BLCA_51998	-1761	LINC01410	Non-neuronal
63925	chr17	46619658	46620159	476659	BLCA_87403	-1004	HOXB-AS1	Non-neuronal
60034	chr16	2845626	2846127	446681	BLCA_79210	-236605	RP11-473M20.5	Non-neuronal
50886	chr12	109935429	109935930	391785	BLCA_68609	382613	GLTP	Non-neuronal
18709	chr4	69737711	69738212	143136	BLCA_27455	87626	CTD-2005D20.1	Non-neuronal
27819	chr6	107252292	107252793	210799	BLCA_38679	-17127	RP1-60O19.1	Non-neuronal
61299	chr16	81925312	81925813	461370	BLCA_83482	-143046	HSD17B2	Non-neuronal
1810	chr1	152874003	152874504	27444	BLCA_5921	142217	KPRP	Non-neuronal
16587	chr3	48473878	48474379	105557	BLCA_20667	162548	COL7A1	Non-neuronal
48197	chr12	55480445	55480946	380940	BLCA_66804	-28621	OR9K1P	Non-neuronal
16690	chr3	52087536	52088037	106505	BLCA_20994	2779	DUSP7	Non-neuronal
7602	chr1	161450494	161450995	30498	BLCA_6942	-391356	PVRL4	Non-neuronal
49184	chr12	242381	242882	367611	BLCA_64378	15703	RP11-598F7.4	Non-neuronal
70116	chr19	20946657	20947158	508402	BLCA_96113	89179	CTD-2542C24.14	Non-neuronal
14398	chr3	42164719	42165220	104102	BLCA_20314	-365821	VIPR1	Non-neuronal
60412	chr16	23342166	23342667	451050	BLCA_80003	-423531	CHP2	Non-neuronal
70895	chr19	45811268	45811769	513718	BLCA_97799	417692	TOMM40	Non-neuronal
6179	chr1	120321791	120322292	25486	BLCA_5259	-10514	HMGCS2	Non-neuronal
70023	chr19	20847884	20848385	508383	BLCA_96099	443460	BNIP3P17	Non-neuronal
49186	chr12	256393	256894	367620	BLCA_64383	1691	RP11-598F7.4	Non-neuronal
27858	chr6	107772597	107773098	211328	BLCA_38711	-336375	BEND3	Non-neuronal
15063	chr3	118879153	118879654	115886	BLCA_22415	-65929	B4GALT4-AS1	Non-neuronal
14204	chr3	12238109	12238610	98875	BLCA_19191	-90508	PPARG	Non-neuronal
65710	chr17	37969911	37970412	473147	BLCA_86354	50279	IKZF3	Non-neuronal
21377	chr5	70873646	70874147	169806	BLCA_31662	-9218	MCCC2	Non-neuronal
3406	chr1	185353129	185353630	36528	BLCA_8363	382721	GS1-120K12.4	Non-neuronal
60218	chr16	19006499	19007000	450085	BLCA_79790	11494	TMC7	Non-neuronal
17626	chr3	169377647	169378148	125491	BLCA_24323	-36159	RP11-3K16.2	Non-neuronal
65833	chr17	39036769	39037270	473969	BLCA_86549	4459	KRT20	Non-neuronal
16295	chr3	12898131	12898632	99126	BLCA_19292	-87426	TMEM40	Non-neuronal
59076	chr15	71421481	71421982	438257	BLCA_77341	-13899	CT62	Non-neuronal
2390	chr1	156661360	156661861	29178	BLCA_6511	408884	TMEM79	Non-neuronal
340	chr1	15727077	15727578	4619	BLCA_967	-216668	DDI2	Non-neuronal
39879	chr10	43812432	43812933	322685	BLCA_56307	-54407	FXYD4	Non-neuronal
3840	chr1	203280103	203280604	39658	BLCA_8924	5735	BTG2	Non-neuronal
1846	chr1	152856490	152856991	27440	BLCA_5919	-24280	IVL	Non-neuronal
14591	chr3	50307883	50308384	106116	BLCA_20870	3145	SEMA3B	Non-neuronal
14399	chr3	42171031	42171532	104104	BLCA_20316	-359509	VIPR1	Non-neuronal
48024	chr12	52646350	52646851	379966	BLCA_66494	404594	RP11-923I11.5	Non-neuronal
5514	chr1	45910496	45910997	13225	BLCA_3124	46091	TESK2	Non-neuronal
65510	chr17	34333887	34334386	471417	BLCA_85987	-25599	CCL16	Non-neuronal
35765	chr8	75204947	75205448	272493	BLCA_48615	28365	JPH1	Non-neuronal
1861	chr1	153260992	153261493	27532	BLCA_5973	380222	IVL	Non-neuronal
69982	chr19	20263985	20264486	508239	BLCA_96050	252514	ZNF93	Non-neuronal
28698	chr7	17417117	17417618	227971	BLCA_41414	2877	AC019117.1	Non-neuronal
58277	chr15	93187120	93187621	443116	BLCA_78575	63312	RP11-386M24.3	Non-neuronal
61312	chr16	84412056	84412557	461806	BLCA_83565	187563	ADAD2	Non-neuronal
60402	chr16	23347226	23347727	451054	BLCA_80005	-341500	PLK1	Non-neuronal
43671	chr11	71229177	71229678	354877	BLCA_62273	-8919	KRTAP5-8	Non-neuronal
1779	chr1	152732238	152732739	27425	BLCA_5910	245511	CRCT1	Non-neuronal
37427	chr9	93697460	93697961	303028	BLCA_52620	133642	SYK	Non-neuronal
15592	chr3	169003898	169004399	125378	BLCA_24276	-161506	RP11-641D5.2	Non-neuronal
59096	chr15	72519495	72519996	438523	BLCA_77419	4417	PKM	Non-neuronal
22164	chr5	147336303	147336804	182758	BLCA_33826	-68692	SPINK5	Non-neuronal
72766	chr19	24190110	24190611	508843	BLCA_96242	-49629	CTB-92J24.3	Non-neuronal
35422	chr8	37447966	37448467	264370	BLCA_47490	9159	RP11-150O12.3	Non-neuronal
12885	chr2	113553186	113553687	73893	BLCA_15518	-31183	CKAP2L	Non-neuronal
7504	chr1	159876696	159877197	29834	BLCA_6665	436243	COPA	Non-neuronal
62033	chr16	23756626	23757127	451173	BLCA_80055	10383	CTD-2385L22.2	Non-neuronal
9028	chr2	11262444	11262945	54647	BLCA_11724	20427	RP11-345J13.1	Non-neuronal
60410	chr16	23723721	23724222	451168	BLCA_80051	661	CTD-2385L22.1	Non-neuronal
49102	chr12	130567518	130568019	396899	BLCA_69653	-79235	FZD10	Non-neuronal
8979	chr2	10111179	10111680	54152	BLCA_11515	19608	GRHL1	Non-neuronal
16684	chr3	51990307	51990808	106456	BLCA_20975	-2640	RP11-155D18.13	Non-neuronal
7453	chr1	159913903	159914404	29871	BLCA_6690	1240	IGSF9	Non-neuronal
59978	chr16	2849825	2850326	446684	BLCA_79212	-30094	ZG16B	Non-neuronal
20452	chr4	140770375	140770876	151864	BLCA_29014	304712	MAML3	Non-neuronal
27723	chr6	86284884	86285385	207710	BLCA_38367	-185231	RP11-30P6.6	Non-neuronal
2987	chr1	162351676	162352177	30794	BLCA_7067	-63412	SLAMF6P1	Non-neuronal
65152	chr17	10695366	10695867	466731	BLCA_84790	11799	LINC00675	Non-neuronal
73943	chr19	54161026	54161527	516400	BLCA_98666	-49572	CTB-167G5.6	Non-neuronal
14092	chr3	4479945	4480446	97055	BLCA_18625	135208	SETMAR	Non-neuronal
53421	chr14	74068861	74069362	421535	BLCA_74079	10702	ACOT4	Non-neuronal
28701	chr7	17421198	17421699	227975	BLCA_41418	6958	AC019117.1	Non-neuronal
60697	chr16	52439298	52439799	455548	BLCA_82277	147073	CASC22	Non-neuronal
14131	chr3	9140297	9140798	97851	BLCA_18805	-263978	THUMPD3	Non-neuronal
47566	chr12	11881855	11882356	370884	BLCA_65038	-320672	BCL2L14	Non-neuronal
18386	chr4	6698857	6699358	134998	BLCA_26333	4312	S100P	Non-neuronal
36247	chr8	123579194	123579695	282702	BLCA_49829	-138655	RP11-94A24.1	Non-neuronal
65917	chr17	39749341	39749842	474289	BLCA_86677	-87635	KRT13	Non-neuronal
39491	chr10	5566572	5567073	316194	BLCA_55144	851	CALML3	Non-neuronal
3742	chr1	201445020	201445521	38890	BLCA_8735	192691	PKP1	Non-neuronal
65765	chr17	38656444	38656945	473805	BLCA_86502	-25154	RP11-58O9.2	Non-neuronal
22371	chr5	156874127	156874628	184849	BLCA_34161	-224183	C5orf52	Non-neuronal
112	chr1	2362584	2363085	1125	BLCA_246	5416	PLCH2	Non-neuronal
7514	chr1	160384575	160385076	30060	BLCA_6753	-22127	RNU4-42P	Non-neuronal
36042	chr8	101810786	101811287	278360	BLCA_49301	-135394	SNX31	Non-neuronal
49298	chr12	3629832	3630333	368723	BLCA_64560	243902	CRACR2A	Non-neuronal
69628	chr19	10999125	10999626	504862	BLCA_95049	-72301	SMARCA4	Non-neuronal
79688	chr22	45932534	45933035	548745	BLCA_105510	440224	WNT7B	Non-neuronal
18142	chr3	195309797	195310298	132465	BLCA_25705	1028	APOD	Non-neuronal
37025	chr9	19403268	19403769	295694	BLCA_51420	-5538	ACER2	Non-neuronal
38765	chr9	110206598	110207099	306238	BLCA_53170	-13766	LINC01509	Non-neuronal
20666	chr4	170806350	170806851	156044	BLCA_29709	206249	AADAT	Non-neuronal
70109	chr19	20845947	20846448	508381	BLCA_96097	-11531	CTD-2542C24.14	Non-neuronal
20074	chr4	70225877	70226378	143242	BLCA_27507	427551	SULT1B1	Non-neuronal
67037	chr17	66321964	66322465	482204	BLCA_88910	-34807	SLC16A6	Non-neuronal
14547	chr3	50195181	50195682	106026	BLCA_20837	2954	SEMA3F	Non-neuronal
78837	chr22	45685388	45685889	548665	BLCA_105478	4776	UPK3A	Non-neuronal
23337	chr5	65106806	65107307	168914	BLCA_31506	-185255	TRIM23	Non-neuronal
60101	chr16	9097165	9097666	448034	BLCA_79485	214736	PMM2	Non-neuronal
58747	chr15	42338679	42339180	431964	BLCA_75920	109904	PLA2G4F	Non-neuronal
39571	chr10	9336896	9337397	317130	BLCA_55404	19351	LINC00709	Non-neuronal
16073	chr3	195575091	195575592	132572	BLCA_25741	127589	MUC20	Non-neuronal
76962	chr21	42871189	42871690	538622	BLCA_103211	195301	FAM3B	Non-neuronal
3822	chr1	202183327	202183828	39250	BLCA_8828	20549	LGR6	Non-neuronal
72650	chr19	20840287	20840788	508374	BLCA_96090	189685	CTD-2542C24.3	Non-neuronal
60772	chr16	55515880	55516381	456182	BLCA_82370	-84453	CAPNS2	Non-neuronal
77976	chr22	21305491	21305992	541628	BLCA_103956	-5638	XXbac-B135H6.15	Non-neuronal
1705	chr1	150596496	150596997	26720	BLCA_5646	-412299	BNIPL	Non-neuronal
24319	chr5	160300745	160301246	185564	BLCA_34249	-21775	ATP10B	Non-neuronal
78706	chr22	40418817	40419318	546994	BLCA_105163	28115	FAM83F	Non-neuronal
71492	chr19	54125127	54125628	516395	BLCA_98661	190140	TPM3P9	Non-neuronal
3432	chr1	186647720	186648221	36821	BLCA_8423	-1783	PACERR	Non-neuronal
1849	chr1	152878000	152878501	27448	BLCA_5923	-2770	IVL	Non-neuronal
29149	chr7	32504326	32504827	232127	BLCA_42554	-6548	SLC25A5P5	Non-neuronal
906	chr1	47256142	47256643	13594	BLCA_3234	32883	CYP4B1	Non-neuronal
7444	chr1	159869129	159869630	29831	BLCA_6662	573	CFAP45	Non-neuronal
70677	chr19	41681948	41682449	512481	BLCA_97351	6433	RPL36P16	Non-neuronal
65491	chr17	34121793	34122294	471363	BLCA_85964	667	MMP28	Non-neuronal
30950	chr7	17685882	17686383	228162	BLCA_41580	-185837	AC019117.2	Non-neuronal
70203	chr19	23722305	23722806	508739	BLCA_96210	-223190	RP11-255H23.2	Non-neuronal
10094	chr2	113843094	113843595	73971	BLCA_15545	112565	IL36G	Non-neuronal
59097	chr15	72520591	72521092	438524	BLCA_77420	3321	PKM	Non-neuronal
70510	chr19	38790425	38790926	511367	BLCA_96958	56001	SPINT2	Non-neuronal
76166	chr20	49741670	49742171	529433	BLCA_101405	6283	RPSAP1	Non-neuronal
429	chr1	20475965	20476466	6091	BLCA_1377	10397	PLA2G2F	Non-neuronal
7445	chr1	159883542	159884043	29842	BLCA_6673	-13840	CFAP45	Non-neuronal
62917	chr16	84534885	84535386	461830	BLCA_83573	-34169	RP11-517C16.2	Non-neuronal
36048	chr8	102175401	102175902	278549	BLCA_49357	-440615	PABPC1	Non-neuronal
80176	chrX	100139931	100140432	557649	BLCA_107120	64834	CSTF2	Non-neuronal
28696	chr7	17415649	17416150	227969	BLCA_41412	1409	AC019117.1	Non-neuronal
73941	chr19	54115877	54116378	516393	BLCA_98660	-4423	CTB-167G5.6	Non-neuronal
28676	chr7	16886344	16886845	227703	BLCA_41211	200840	BZW2	Non-neuronal
14739	chr3	55522977	55523478	107378	BLCA_21176	1501	WNT5A-AS1	Non-neuronal
8977	chr2	10081684	10082185	54131	BLCA_11502	-9887	GRHL1	Non-neuronal
65871	chr17	39520046	39520547	474125	BLCA_86605	-13233	KRT33A	Non-neuronal
76635	chr21	30567108	30567609	535648	BLCA_102466	1558	LINC00189	Non-neuronal
19386	chr4	175310550	175311051	156501	BLCA_29772	-146990	RP11-440I14.3	Non-neuronal
65834	chr17	39037279	39037780	473970	BLCA_86550	3949	KRT20	Non-neuronal
40566	chr10	105503595	105504096	333692	BLCA_58323	-1878	SH3PXD2A-AS1	Non-neuronal
18419	chr4	8562293	8562794	135662	BLCA_26457	2092	GPR78	Non-neuronal
34716	chr8	143870602	143871103	291429	BLCA_50708	89326	LY6K	Non-neuronal
72443	chr19	17136760	17137261	507070	BLCA_95660	614	CPAMD8	Non-neuronal
10476	chr2	149863552	149864053	79123	BLCA_16235	132039	KIF5C	Non-neuronal
66801	chr17	48961799	48962300	477900	BLCA_87744	-117132	LINC00483	Non-neuronal
24918	chr6	30079801	30080302	197756	BLCA_36502	7035	TRIM31-AS1	Non-neuronal
3086	chr1	166323632	166324133	31740	BLCA_7247	-249029	FMO9P	Non-neuronal
33141	chr8	11057615	11058116	258841	BLCA_46724	-2608	AF131215.8	Non-neuronal
14707	chr3	53625641	53626142	107046	BLCA_21134	435856	PRKCD	Non-neuronal
39549	chr10	8712377	8712878	317033	BLCA_55370	-299460	RP11-428L9.2	Non-neuronal
47512	chr12	8542382	8542883	370210	BLCA_64905	-291563	RIMKLB	Non-neuronal
49187	chr12	256958	257459	367621	BLCA_64384	1126	RP11-598F7.4	Non-neuronal
17609	chr3	169149382	169149883	125430	BLCA_24300	231773	MECOM	Non-neuronal
81159	chrX	129227171	129227672	560382	BLCA_107551	17269	ELF4	Non-neuronal
26152	chr6	143385979	143386480	218199	BLCA_39591	4597	AIG1	Non-neuronal
26980	chr6	31842011	31842512	198405	BLCA_36710	4561	SLC44A4	Non-neuronal
6353	chr1	151525201	151525702	27067	BLCA_5775	-482651	CDC42SE1	Non-neuronal
1041	chr1	51498448	51498949	14300	BLCA_3336	-296627	TTC39A-AS1	Non-neuronal
57721	chr15	59673100	59673601	435048	BLCA_76735	-213723	GCNT3	Non-neuronal
47565	chr12	11881143	11881644	370883	BLCA_65037	-321384	BCL2L14	Non-neuronal
65764	chr17	38653763	38654264	473801	BLCA_86498	-22473	RP11-58O9.2	Non-neuronal
65744	chr17	38630484	38630985	473773	BLCA_86488	806	RP11-58O9.2	Non-neuronal
63566	chr17	34318109	34318610	471411	BLCA_85983	-10095	RP11-104J23.1	Non-neuronal
26939	chr6	31477770	31478271	198229	BLCA_36640	-221280	WASF5P	Non-neuronal
61410	chr16	88945878	88946379	463388	BLCA_83905	-1317	RP11-830F9.5	Non-neuronal
65863	chr17	39447496	39447997	474079	BLCA_86588	59317	KRT33A	Non-neuronal
77356	chr21	40327334	40327835	538033	BLCA_103087	50493	AF064858.8	Non-neuronal
65937	chr17	39814108	39814609	474341	BLCA_86715	-152402	KRT13	Non-neuronal
69897	chr19	18500411	18500912	507650	BLCA_95857	15121	GDF15	Non-neuronal
801	chr1	40605974	40606475	11696	BLCA_2731	-117554	ZMPSTE24	Non-neuronal
9700	chr2	95697363	95697864	70062	BLCA_14706	-242584	PROM2	Non-neuronal
56350	chr14	92211583	92212084	424535	BLCA_74603	-170219	RP11-248B24.1	Non-neuronal
76949	chr21	42667009	42667510	538511	BLCA_103183	-8879	FAM3B	Non-neuronal
1862	chr1	153263315	153263816	27533	BLCA_5974	382545	IVL	Non-neuronal
75782	chr20	29518050	29518551	523300	BLCA_100118	2912	RP4-610C12.4	Non-neuronal
10644	chr2	173307231	173307732	83029	BLCA_16764	127467	AC104088.1	Non-neuronal
53012	chr14	24115990	24116491	413118	BLCA_72694	16917	DHRS2	Non-neuronal
22667	chr5	173962687	173963188	187938	BLCA_34562	-82229	RP11-267A15.3	Non-neuronal
63867	chr17	43199926	43200427	475593	BLCA_87112	-274122	CTB-39G8.3	Non-neuronal
55258	chr14	103671264	103671765	427462	BLCA_75120	-2922	RP11-736N17.10	Non-neuronal
70108	chr19	20840879	20841380	508375	BLCA_96091	-16599	CTD-2542C24.14	Non-neuronal
40162	chr10	79618883	79619384	328339	BLCA_57280	-7499	RP11-126H7.4	Non-neuronal
560	chr1	26404972	26405473	7884	BLCA_1823	-98671	CNKSR1	Non-neuronal
76388	chr20	61317323	61317824	532607	BLCA_102012	-19498	SLCO4A1-AS1	Non-neuronal
59226	chr15	80881052	80881553	440532	BLCA_77963	-8396	RP11-379K22.3	Non-neuronal
40875	chr10	134217214	134217715	339384	BLCA_59196	-15122	RP11-432J24.2	Non-neuronal
70312	chr19	33209125	33209626	509853	BLCA_96465	26509	NUDT19	Non-neuronal
3038	chr1	163615361	163615862	31105	BLCA_7105	379305	NUF2	Luminal outlier
60416	chr16	24621919	24622420	451879	BLCA_80744	583	CTD-2540M10.1	Luminal outlier
1522	chr1	110239556	110240057	23155	BLCA_4776	9371	GSTM1	Luminal outlier
70147	chr19	22609718	22610219	508602	BLCA_96173	374715	ZNF257	Luminal outlier
33853	chr8	67159554	67160055	270858	BLCA_48411	55477	LINC00967	Luminal outlier
29389	chr7	57599522	57600023	238121	BLCA_43498	89890	ZNF716	Luminal outlier
68958	chr18	53912944	53913445	496738	BLCA_92589	405636	TXNL1	Luminal outlier
60417	chr16	24622434	24622935	451880	BLCA_80745	1098	CTD-2540M10.1	Luminal outlier
67993	chr18	53982290	53982791	496822	BLCA_92673	422272	CTD-2008L17.1	Luminal outlier
76551	chr21	16299592	16300093	533971	BLCA_102245	8988	AF127577.8	Luminal outlier
58052	chr15	82090534	82091035	440789	BLCA_78036	244441	CTD-2034I4.2	Luminal outlier
57582	chr15	53098106	53098607	433928	BLCA_76438	-310205	RP11-209E8.1	Luminal outlier
20894	chr4	189002513	189003014	158495	BLCA_30147	27993	TRIML2	Luminal outlier
68950	chr18	53887865	53888366	496707	BLCA_92558	-439164	LINC01415	Luminal outlier
70445	chr19	37282537	37283038	511042	BLCA_96824	18733	CTD-2162K18.4	Luminal outlier
57576	chr15	53079204	53079705	433906	BLCA_76415	-329107	RP11-209E8.1	Luminal outlier
68018	chr18	54719332	54719833	497377	BLCA_93215	-383333	ONECUT2	Luminal outlier
67991	chr18	53923776	53924277	496752	BLCA_92603	363758	CTD-2008L17.1	Luminal outlier
40401	chr10	96756324	96756825	331526	BLCA_57841	-12856	CYP2C60P	Luminal outlier
68001	chr18	53857693	53858194	496669	BLCA_92520	52101	RP11-456O19.3	Luminal outlier
14162	chr3	10858154	10858655	98468	BLCA_19008	520	SLC6A11	Luminal outlier
70167	chr19	22611299	22611800	508605	BLCA_96176	-27240	AC025811.3	Luminal outlier
68959	chr18	54054805	54055306	496905	BLCA_92756	263775	TXNL1	Luminal outlier
49297	chr12	3554220	3554721	368697	BLCA_64539	319514	CRACR2A	Luminal outlier
47207	chr12	3474445	3474946	368678	BLCA_64527	46812	RP5-1063M23.2	Luminal outlier
70107	chr19	20799529	20800030	508371	BLCA_96089	-57949	CTD-2542C24.14	Luminal outlier
30896	chr7	15265465	15265966	227399	BLCA_41110	335924	AGMO	Luminal outlier
68403	chr18	568621	569122	487952	BLCA_90602	-68150	COLEC12	Luminal outlier
62035	chr16	24056917	24057418	451393	BLCA_80266	449330	CTD-2313J23.1	Luminal outlier
1653	chr1	149204193	149204694	25679	BLCA_5303	-26270	RP11-403I13.5	Luminal outlier
60427	chr16	25703556	25704057	452514	BLCA_81325	460	HS3ST4	Luminal outlier
70010	chr19	20261449	20261950	508236	BLCA_96048	13958	BNIP3P15	Luminal outlier
19467	chr4	187325656	187326157	158223	BLCA_30086	300334	FAM149A	Luminal outlier
9025	chr2	11243619	11244120	54638	BLCA_11715	1602	RP11-345J13.1	Luminal outlier
30917	chr7	16831434	16831935	227678	BLCA_41192	41372	AGR2	Luminal outlier
60418	chr16	24698049	24698550	451956	BLCA_80821	76713	CTD-2540M10.1	Luminal outlier
40402	chr10	96757593	96758094	331528	BLCA_57842	-11587	CYP2C60P	Luminal outlier
20606	chr4	156763876	156764377	154418	BLCA_29433	23298	ASIC5	Luminal outlier
71877	chr19	58552088	58552589	517345	BLCA_98942	-3621	LETM1P2	Luminal outlier
62024	chr16	24022732	24023233	451351	BLCA_80224	-298162	ERN2	Luminal outlier
73298	chr19	45834620	45835121	513722	BLCA_97802	1511	RPS16P9	Luminal outlier
28680	chr7	16534901	16535402	227594	BLCA_41152	-258008	TSPAN13	Luminal outlier
30927	chr7	16834030	16834531	227679	BLCA_41193	87330	AGR3	Luminal outlier
58860	chr15	53268171	53268672	433955	BLCA_76461	-185147	ONECUT1	Luminal outlier
75635	chr20	20173372	20173873	521795	BLCA_99773	-136933	CRNKL1	Luminal outlier
58853	chr15	53081726	53082227	433909	BLCA_76418	1298	ONECUT1	Luminal outlier
68960	chr18	54379958	54380459	497253	BLCA_93103	-61378	TXNL1	Luminal outlier
19972	chr4	69826101	69826602	143159	BLCA_27478	-248136	RP11-1267H10.4	Luminal outlier
57577	chr15	53079738	53080239	433907	BLCA_76416	-328573	RP11-209E8.1	Luminal outlier
19105	chr4	104177187	104177688	148232	BLCA_28414	122	RP11-328K4.1	Luminal outlier
49296	chr12	3540798	3541299	368694	BLCA_64536	332936	CRACR2A	Luminal outlier
72968	chr19	39768155	39768656	511804	BLCA_97140	-464402	LGALS4	Luminal outlier
58845	chr15	53019256	53019757	433876	BLCA_76390	-17493	FAM214A	Luminal outlier
58051	chr15	82022572	82023073	440783	BLCA_78035	176479	CTD-2034I4.2	Luminal outlier
72249	chr19	12347217	12347718	505308	BLCA_95184	58234	ZNF44	Luminal outlier
20233	chr4	93103398	93103899	146866	BLCA_28214	1554	PMPCAP1	Luminal outlier
72544	chr19	20066930	20067431	508206	BLCA_96035	364933	CTC-260E6.6	Luminal outlier
60459	chr16	30039110	30039611	453570	BLCA_81788	4706	C16orf92	Luminal outlier
52255	chr13	30707665	30708166	400012	BLCA_70293	-24904	LINC00365	Luminal outlier
14279	chr3	27862734	27863235	101622	BLCA_19835	18732	AC098973.2	Luminal outlier
67664	chr18	14958642	14959143	490842	BLCA_91294	230622	ANKRD30B	Luminal outlier
51489	chr13	29400438	29400939	399766	BLCA_70217	6204	MTUS2	Luminal outlier
57578	chr15	53090145	53090646	433918	BLCA_76426	-318166	RP11-209E8.1	Luminal outlier
62084	chr16	30039906	30040407	453571	BLCA_81789	24142	FAM57B	Luminal outlier
71362	chr19	52397463	52397964	516017	BLCA_98519	14589	ZNF613	Luminal outlier
28740	chr7	22588658	22589159	229230	BLCA_41948	-304888	AC005682.5	Luminal outlier
5967	chr1	97070130	97070631	21743	BLCA_4533	-20098	NDUFS5P2	Luminal outlier
58861	chr15	53322842	53323343	433957	BLCA_76462	-239818	ONECUT1	Luminal outlier
18727	chr4	69813991	69814492	143154	BLCA_27472	-79307	RP11-813N20.3	Luminal outlier
14210	chr3	12489093	12489594	98959	BLCA_19232	-36587	TSEN2	Luminal outlier
71514	chr19	53976881	53977382	516346	BLCA_98649	41885	ZNF761	Luminal outlier
7871	chr1	175835081	175835582	34072	BLCA_7816	-122426	TNR	Luminal outlier
78932	chr22	48131794	48132295	549511	BLCA_105710	104622	RP11-191L9.4	Luminal outlier
70140	chr19	22178028	22178529	508578	BLCA_96164	54657	AC003973.1	Luminal outlier
9544	chr2	71263445	71263946	67164	BLCA_14178	7538	OR7E91P	Luminal outlier
52942	chr14	22640523	22641024	412603	BLCA_72563	4448	TRAV30	Luminal outlier
28716	chr7	19955583	19956084	228605	BLCA_41763	-414491	ITGB8	Luminal outlier
21056	chr5	9169347	9169848	160534	BLCA_30414	-376714	SNHG18	Luminal outlier
43187	chr11	60508008	60508509	349984	BLCA_61094	11482	MS4A18	Luminal outlier
72181	chr19	10387491	10387992	504543	BLCA_94955	11953	CTD-2369P2.8	Luminal outlier
28723	chr7	20290150	20290651	228723	BLCA_41847	-79924	ITGB8	Luminal outlier
59217	chr15	80539632	80540133	440445	BLCA_77945	4672	LINC01314	Luminal outlier
58865	chr15	53489517	53490018	433983	BLCA_76476	-406493	ONECUT1	Luminal outlier
18448	chr4	11705707	11706208	136239	BLCA_26581	78620	RP11-281P23.2	Luminal outlier
19985	chr4	69775095	69775596	143150	BLCA_27469	-25188	RP11-468N14.6	Luminal outlier
60428	chr16	25704354	25704855	452515	BLCA_81326	1258	HS3ST4	Luminal outlier
18713	chr4	69743709	69744210	143139	BLCA_27458	62249	UGT2B10	Luminal outlier
72442	chr19	17136106	17136607	507069	BLCA_95659	1268	CPAMD8	Luminal outlier
37845	chr9	133376991	133377492	312037	BLCA_54217	56926	ASS1	Luminal outlier
39535	chr10	7986945	7987446	316865	BLCA_55281	-106308	RP11-379F12.4	Luminal outlier
16329	chr3	21791685	21792186	100787	BLCA_19657	-336500	RP11-180N14.1	Luminal outlier
71493	chr19	54274357	54274858	516407	BLCA_98669	339370	TPM3P9	Luminal outlier
51606	chr13	46787764	46788265	403042	BLCA_70922	1937	LRRC63	Luminal outlier
48598	chr12	101968090	101968591	389991	BLCA_68280	6210	MYBPC1	Luminal outlier
45872	chr11	67462597	67463098	352923	BLCA_61990	-14177	ALDH3B2	Luminal outlier
5084	chr1	23860066	23860567	7033	BLCA_1598	-2605	E2F2	Luminal outlier
11521	chr2	241263618	241264119	96043	BLCA_18459	-111219	GPC1	Luminal outlier
63545	chr17	32951718	32952219	471119	BLCA_85886	44201	TMEM132E	Luminal outlier
18730	chr4	69825501	69826002	143158	BLCA_27477	-67797	RP11-813N20.3	Luminal outlier
67526	chr18	399187	399688	487907	BLCA_90596	241055	USP14	Luminal outlier
70474	chr19	37958773	37959274	511124	BLCA_96864	460265	ZNF420	Luminal outlier
8966	chr2	9244972	9245473	53797	BLCA_11354	1654	RP11-734K21.2	Luminal outlier
33538	chr8	37513635	37514136	264426	BLCA_47500	96002	RP11-150O12.5	Luminal outlier
68128	chr18	56293053	56293554	498096	BLCA_93364	-187808	RP11-108P20.4	Luminal outlier
70313	chr19	33211094	33211595	509855	BLCA_96467	686	TDRD12	Luminal outlier
39543	chr10	8271093	8271594	316954	BLCA_55326	177840	RP11-379F12.4	Luminal outlier
38768	chr9	110222314	110222815	306244	BLCA_53172	-29482	LINC01509	Luminal outlier
