# Supplementary material for: Analysis of open chromatin regions in bladder cancer links β-catenin mutations and Wnt signaling with neuronal subtype of bladder cancer
Source: Sci Rep. 2020 Oct 29;10:18667. doi: 10.1038/s41598-020-75688-0 (PMC7596510; doi:10.1038/s41598-020-75688-0)
Supplement: Supplementary file 3 — Supplementary Table S2. [file 41598_2020_75688_MOESM3_ESM.xlsx]

## Sheet: Sayfa1
TCGA ID	Drug Name	TCGA Class
TCGA-GD-A3OQ	-	Basal_squamous
TCGA-DK-A1AD	[Not Available]	Luminal
TCGA-BL-A13J	-	Luminal_infiltrated
TCGA-FD-A3SR	Gemcitabine, Cisplatin	Luminal_infiltrated
TCGA-CU-A3YL	Gemcitabine, Cisplatin	Luminal_papillary
TCGA-CF-A3MI	-	Luminal_papillary
TCGA-GV-A3JW	Carboplatin, Gemzar	Luminal_papillary
TCGA-H4-A2HO	-	Luminal_papillary
TCGA-CF-A1HR	-	Luminal_papillary
TCGA-BL-A3JM	-	Neuronal
