# Supplementary material for: Analysis of open chromatin regions in bladder cancer links β-catenin mutations and Wnt signaling with neuronal subtype of bladder cancer
Source: Sci Rep. 2020 Oct 29;10:18667. doi: 10.1038/s41598-020-75688-0 (PMC7596510; doi:10.1038/s41598-020-75688-0)
Supplement: Supplementary file 4 — Supplementary Table S3. [file 41598_2020_75688_MOESM4_ESM.xlsx]

## Sheet: Sayfa1
Term	P.value	Adjusted.P.value	Odds.Ratio	Combined.Score	Genes
CTNNB1_24651522_ChIP-Seq_LGR5+_INTESTINAL_STEM_Human	3.59e-08	2.31e-05	12.7714	218.937	MYH7B;FGF9;LRIG1;PROX1;NOTUM;LGR6;NKD1;NKD2;ABHD12B
EZH2_23942234_ChIP-Seq_MYOBLASTS_AND_MYOTUBES_Mouse	0.0203	1	2.2128	8.62709	FBXL21;FOXD1;FGF9;SOX14;MIAT; NOTUM;LGR6;NKD1;SOX5
E2F7_22180533_ChIP-Seq_HELA_Human	0.181893	1	4.9975	8.51742	SLC1A5
TFAP2C_20629094_ChIP-Seq_MCF-7_Human	0.0775	1	1.71984	4.39763	RNF43;FAM83F;PLCB4;CERK;H2AFY;IGFL4;SLC1A5;LGR6;ZNF750
FOXA1_27197147_Chip-Seq_ENDOMETRIOID-ADENOCARCINOMA_Human	0.117	1	1.93506	4.1543	RNF43;CERK;ASXL3;SLC1A5;LGR6
