# Supplementary material for: Analysis of open chromatin regions in bladder cancer links β-catenin mutations and Wnt signaling with neuronal subtype of bladder cancer
Source: Sci Rep. 2020 Oct 29;10:18667. doi: 10.1038/s41598-020-75688-0 (PMC7596510; doi:10.1038/s41598-020-75688-0)
Supplement: Supplementary file 5 — Supplementary Table S4. [file 41598_2020_75688_MOESM5_ESM.xlsx]

## Sheet: Sayfa1
Motif Name	Consensus	P-value	Log P-value	q-value (Benjamini)	# of Target Sequences with Motif(of 4868)	% of Target Sequences with Motif	# of Background Sequences with Motif(of 44817)	% of Background Sequences with Motif
Tcf3(HMG)/mES-Tcf3-ChIP-Seq(GSE11724)/Homer	ASWTCAAAGG	1.00E-584	-1347	0	1422	0.2921	2541.1	0.0567
LEF1(HMG)/H1-LEF1-ChIP-Seq(GSE64758)/Homer	CCTTTGATST	1.00E-584	-1346	0	2370	0.4869	7422.9	0.1656
Tcf7(HMG)/GM12878-TCF7-ChIP-Seq(Encode)/Homer	CTTTGATGTGSB	1.00E-451	-1040	0	1477	0.3034	3557.9	0.0794
TCFL2(HMG)/K562-TCF7L2-ChIP-Seq(GSE29196)/Homer	ACWTCAAAGG	1e-307	-707.2	0	599	0.123	755	0.0168
Sox3(HMG)/NPC-Sox3-ChIP-Seq(GSE33059)/Homer	CCWTTGTY	1e-249	-574.7	0	3075	0.6317	17553.6	0.3915
Sox10(HMG)/SciaticNerve-Sox3-ChIP-Seq(GSE35132)/Homer	CCWTTGTYYB	1e-230	-531.5	0	2865	0.5885	16101.5	0.3592
Sox2(HMG)/mES-Sox2-ChIP-Seq(GSE11431)/Homer	BCCATTGTTC	1e-214	-494.7	0	1953	0.4012	9148.5	0.2041
Sox4(HMG)/proB-Sox4-ChIP-Seq(GSE50066)/Homer	YCTTTGTTCC	1e-159	-367.3	0	1753	0.3601	8716	0.1944
Sox6(HMG)/Myotubes-Sox6-ChIP-Seq(GSE32627)/Homer	CCATTGTTNY	1e-143	-330.9	0	2695	0.5536	16708.2	0.3727
Sox17(HMG)/Endoderm-Sox17-ChIP-Seq(GSE61475)/Homer	CCATTGTTYB	1e-130	-301.1	0	1521	0.3124	7605.4	0.1696
