# Supplementary material for: Analysis of open chromatin regions in bladder cancer links β-catenin mutations and Wnt signaling with neuronal subtype of bladder cancer
Source: Sci Rep. 2020 Oct 29;10:18667. doi: 10.1038/s41598-020-75688-0 (PMC7596510; doi:10.1038/s41598-020-75688-0)
Supplement: Supplementary file 6 — Supplementary Table S5. [file 41598_2020_75688_MOESM6_ESM.xlsx]

## Sheet: TCGA
	NKD1	NKD2	NOTUM	LGR6	PROX1	ABHD12B	LRIG1	FGF9	MYH7B	consensusClass
TCGA-ZF-A9R5	0.206777	1.09542	0.160195	0.0747599	0.200277	0.137144	1.94908	0.0552727	0.552472	Luminal_papillary
TCGA-K4-A3WV	0.780597	2.04039	2.42092	1.68659	0.600358	0.286803	1.34228	0.311463	0.478384	Neuronal
TCGA-E7-A7PW	0.145358	2.45003	0.170196	0.168286	0.298479	0.22666	0.527639	0.0914429	0.617772	Luminal_papillary
TCGA-4Z-AA7N	0.748361	4.1876	0.874297	1.1645	1.36965	0.103297	3.07035	0.780426	0.3974	Luminal_infiltrated
TCGA-DK-A2I1	0.704321	4.65118	1.35641	0.137633	0.141128	0.115537	1.85781	0.133803	0.206026	Luminal_infiltrated
TCGA-CU-A0YR	1.25883	0.797771	0.163858	1.9556	0.907515	0.127773	3.50966	1.36365	0.31874	Luminal_infiltrated
TCGA-GC-A3RC	0.45345	0.767927	0.254405	0.642192	0.179726	0.607888	0.881426	0.00636686	0.115742	Basal_squamous
TCGA-ZF-AA52	0.221663	3.39983	0.382023	0.484825	0.0512776	0.0515043	2.52182	0.042159	0.399506	Luminal_infiltrated
TCGA-E7-A541	0.133486	1.40013	1.46743	0.96207	0.0382801	0.140959	0.603036	0.0524471	0.613257	Luminal_papillary
TCGA-GV-A3QK	0.160034	1.16724	0.209308	0.107204	0.118751	0.110432	0.565302	0.138294	0.436042	Luminal_papillary
TCGA-CF-A47W	0.209029	3.05188	0.208372	0.264144	0.0387795	0.0389517	0.34685	0.0435153	0.235658	Luminal_papillary
TCGA-ZF-A9RL	0.181882	0.926807	0.204082	0.243075	0.387691	0.032721	1.19778	0	0.348396	Luminal_papillary
TCGA-UY-A9PA	0.133542	0.495263	0.131541	0.507243	0.385892	0.248621	0.557113	0.00913141	0.163393	Basal_squamous
TCGA-ZF-AA4R	0.569781	3.03236	0.905296	0.849098	1.23477	0.130444	2.43974	0.0264884	0.347317	Neuronal
TCGA-BT-A20U	0.265492	0.938856	0.0657267	0.21371	0.0403613	0.21991	3.28586	0.00891789	0.132002	Basal_squamous
TCGA-YF-AA3M	0.124104	0.483652	0.0329002	2.30319	0.0278618	0.0112596	0.594556	0	0.29149	Luminal_papillary
TCGA-E7-A7DV	0.101665	0.474237	0.565313	0.40005	0.0667962	0.101963	0.988026	0.00516283	0.162211	Basal_squamous
TCGA-DK-AA76	0.195237	1.20681	0.0476255	0.0547658	0.264773	0.110766	0.539915	0.0552867	0.353745	Luminal_papillary
TCGA-ZF-AA4N	0.134997	1.88105	0.298685	2.86836	0.0247238	0.120105	0.886398	0.00815187	0.295144	Basal_squamous
TCGA-CF-A47V	0.49411	1.32734	0.0785484	0.0860132	0.334216	0.281437	0.654324	0.081194	0.593428	Luminal_papillary
TCGA-K4-A4AC	0.358497	0.984477	0.130011	0.45704	0.0265896	0.167086	2.22781	0.0150033	0.143653	Basal_squamous
TCGA-BL-A0C8	0.0729056	3.06792	0.205469	0.0476906	0.288544	0.333369	0.722312	0.0242735	0.411602	Luminal
TCGA-CU-A0YO	0.711773	1.05663	0.363209	1.83622	0.143327	0.0578927	2.1213	0.170275	0.10375	Luminal_infiltrated
TCGA-R3-A69X	0.385499	0.911701	0.292278	0.32743	0.266042	0.0946485	2.26071	0.109472	0.112014	Luminal_infiltrated
TCGA-UY-A9PB	0.657286	2.41262	1.66548	0.232047	0.0298431	0.499684	2.27281	0	0.147383	Basal_squamous
TCGA-ZF-A9RD	0.220219	0.567591	0.161505	0.187412	0.0689541	0.237347	1.17636	0	0.0842279	Basal_squamous
TCGA-FD-A5BV	0.113209	2.66973	0.483639	0.367337	0.0303562	0.155645	0.329385	0.0494284	0.54083	Luminal_papillary
TCGA-XF-AAN2	0.25966	0.575195	0.21394	0.248579	0	0.73732	0.827424	0	0.165683	Basal_squamous
TCGA-K4-A54R	0.251256	2.0084	0.79919	0.0823494	0.0554724	0.627796	1.58971	0.00853138	0.205077	Luminal_infiltrated
TCGA-G2-A2EO	0.663773	2.0286	0.821734	0.0199376	0.76355	0.013737	2.13187	0.0660342	0.0306093	Luminal_infiltrated
TCGA-XF-A8HB	0.0612504	0.128596	0.0551645	2.27294	0.0428212	0.11028	2.80791	0.00533324	0.492583	Luminal_papillary
TCGA-XF-AAMH	6.2563	4.86336	11.48	0.498624	2.77961	0.0915365	1.39465	0.396254	3.81475	Neuronal
TCGA-KQ-A41Q	0.189765	3.10137	1.42797	0.0424086	0.953581	0.0721396	0.450131	0	1.63104	Luminal_papillary
TCGA-CF-A9FM	0.321751	1.54701	0.308296	0.0850864	0.318328	0.381633	0.345461	0.133724	0.174689	Luminal_papillary
TCGA-XF-A9SV	0.323219	1.92467	0.519778	0.0393492	0.130435	0.168083	1.22622	0.0910462	0.139068	Luminal
TCGA-BT-A3PJ	0.358898	0.600484	0.146394	0.893468	0.338952	0.0198011	1.37754	0.0667528	0.0945832	Basal_squamous
TCGA-CF-A3MF	0.0815981	2.32649	0.0205119	0.0534322	0.0379183	0.0483018	0.324295	0.0068539	0.33841	Luminal_papillary
TCGA-GD-A3OQ	0.742332	1.04456	0.350207	0.30936	0.425904	0.267008	3.28877	0.0417598	0.0684046	Basal_squamous
TCGA-XF-AAMR	1.16129	0.999371	0.126556	0.690974	0.271903	0.092993	2.78267	0.237244	0.325072	Luminal_infiltrated
TCGA-BT-A42C	0.34293	0.797129	0.148023	0.570153	0.0852822	0.0689259	2.22451	0.00492881	0.446084	Luminal_papillary
TCGA-DK-A1AC	0.403175	0.512172	0.709043	0.0494117	0.340846	0.0658652	1.20095	0.10755	0.109058	Luminal_infiltrated
TCGA-FD-A5C1	0.610571	2.69803	0.605003	0.0662786	0.110548	0.183648	1.86439	0.0203997	0.214476	Basal_squamous
TCGA-BT-A3PH	0.321357	0.824565	0.295678	0.0371134	0.09114	1.02478	3.75169	0.0281922	0.107251	Luminal
TCGA-FJ-A3ZF	0.235753	4.08915	0.503445	0.0780666	0.0882686	0.113014	0.558759	0.0502687	0.246126	Luminal_papillary
TCGA-FD-A3SM	0.38125	2.62739	0.189928	0.0230706	0.155462	0.148031	1.94868	0.0462147	0.152871	Luminal_infiltrated
TCGA-FD-A3B7	0.0656632	1.08176	0.0157839	0.338565	0.0423065	0.438268	2.43025	0.101876	0.0678534	Basal_squamous
TCGA-UY-A9PH	0.186095	2.78528	0.147463	0.779734	0.0627832	0.286093	1.43257	0.0340189	0.230166	Luminal_infiltrated
TCGA-BT-A42E	0.271045	2.47451	0.282603	0.051789	0.00809754	0.0533792	1.70196	0.00531429	0.198926	Basal_squamous
TCGA-XF-A9T4	0.110904	0.282202	0.0711609	0.0198839	0.666313	0.203774	0.317323	0.0120787	0.104851	Basal_squamous
TCGA-BT-A2LA	0.687465	2.28043	1.1505	1.74254	1.3746	0.244871	0.962937	0.927481	0.163806	Neuronal
TCGA-4Z-AA83	0.308044	1.40183	0.0545213	0	0.455412	0.135032	0.385045	0.00920989	0.192754	Luminal_papillary
TCGA-FD-A3SQ	2.2045	3.54752	1.75236	1.21051	0.146028	0.117305	2.89162	0.295108	0.223265	Luminal_infiltrated
TCGA-FD-A3SO	0.21308	0.192267	0.501315	0.025664	0.136247	0.0329991	1.94532	0.00652139	0.0296195	Basal_squamous
TCGA-K4-AAQO	0.467342	2.20062	0.783311	0.508147	0.611929	0.0986314	2.4383	0.423366	0.307878	Luminal_infiltrated
TCGA-FD-A6TC	0.641434	2.91933	0.904201	0.912458	0.043116	0.551694	2.03679	0.012246	1.15034	Luminal_infiltrated
TCGA-DK-A6B0	0.127073	0.930025	0.1032	0.980309	0.0532679	0.110713	0.687229	0.0176802	0.219907	Luminal_papillary
TCGA-GV-A3QG	0.174228	1.99275	0.226611	0.41459	0.351702	0.0606239	2.70634	0.0727438	0.168562	Basal_squamous
TCGA-4Z-AA86	1.1647	2.66853	1.18561	0.636922	0.0968003	0.141083	3.25746	0	0.18878	Basal_squamous
TCGA-XF-A8HI	0.253388	2.12764	0.0847144	0.297573	0.610324	0.107065	1.3677	0.0499055	0.577327	Luminal_papillary
TCGA-4Z-AA80	0.0813373	3.79463	0.0604856	0.0242105	1.70811	0.0166887	0.146156	0.0324998	0.121695	Luminal_papillary
TCGA-BL-A13I	0.455712	0.920503	0	0.214836	0.0582654	0	3.62085	0	0.354299	Basal_squamous
TCGA-E7-A7XN	0.0822232	0.320994	0.166938	0.256883	0.134358	0.0690449	1.85883	0.00690779	0.121545	Basal_squamous
TCGA-C4-A0F6	0.425427	3.13227	0.718532	0.121648	1.47122	0.0640056	3.24361	0.0830018	0.199472	Luminal
TCGA-FD-A3B3	0.605703	1.71688	0.45784	0.108734	0.0941714	0.12732	3.54093	0.0081222	0.109912	Basal_squamous
TCGA-FD-A3B5	0.371889	1.1586	0.232242	0.140001	0.0217457	0.406482	1.98659	0.0378084	0.313997	Basal_squamous
TCGA-ZF-A9R1	0.210714	0.76348	0.210753	1.68055	0.0289399	0.172754	1.29672	0.0354961	0.858046	Luminal_papillary
TCGA-ZF-AA4X	0.0859715	0.516585	2.2923	1.10947	0.0794245	0.124347	0.278074	0.0396026	1.79885	Luminal_papillary
TCGA-UY-A9PE	0.210305	3.69377	0.406693	0.189362	0.24653	0.0482842	1.22915	0.04729	0.461156	Luminal
TCGA-BT-A20N	0.307113	1.79283	0.532655	0.441098	0.0830038	0.177437	0.780773	0.033225	0.404172	Luminal_papillary
TCGA-GU-AATP	0.896693	3.11267	1.18111	0.263814	0.0973053	0.0658824	1.74037	0.0913314	0.229034	Luminal_infiltrated
TCGA-XF-A9ST	0.414053	3.08755	2.31782	0.0552254	0.0566691	0.119333	0.400223	0.0161498	0.103114	Neuronal
TCGA-E5-A4TZ	0.346014	0.118896	0.043742	0.0145542	0.0346228	0.0542792	3.89779	0.00981302	0.805713	Luminal_papillary
TCGA-BL-A13J	1.112	0.17872	0.0129288	1.56117	1.04854	0.0175381	3.65024	0.627466	0.306189	Luminal_infiltrated
TCGA-2F-A9KO	0.504226	2.22029	0.373845	0.695063	1.4158	0.36693	2.08478	0.165454	0.419861	Luminal_infiltrated
TCGA-YF-AA3L	0.117194	0.465043	0.231636	0.0564531	0.150698	0.0220948	0.468448	0.0983016	0.226592	Luminal_papillary
TCGA-DK-A6AV	0.311922	1.24025	0.76827	0.591739	0.0679165	0.124833	0.598427	0.0798203	0.386789	Luminal_papillary
TCGA-K4-A54R-1	0.753757	3.50925	1.78813	0.497642	2.41573	0.420891	1.60676	0.869104	0.486169	Luminal_infiltrated
TCGA-K4-A3WV-1	0.336575	3.01336	0.700472	1.35447	0.149678	0.0347835	3.93393	0.0205348	0.298331	Neuronal
TCGA-ZF-AA51	0.516165	5.13392	1.04403	0.0390458	0.997365	0.145476	1.28118	0.0587321	0.339751	Luminal_infiltrated
TCGA-CF-A1HS	0.513021	1.15693	0.452985	1.00828	0.238601	1.2339	4.24724	0.00820817	0.113215	Basal_squamous
TCGA-ZF-A9R9	2.14085	2.98532	1.47326	0.288753	0.316451	0.0204591	2.34089	0.188822	1.08705	Luminal_infiltrated
TCGA-GV-A3QI	0.240298	3.86488	0.467777	1.83777	0.676004	0.146313	1.28048	0.0279953	0.373291	Luminal_papillary
TCGA-UY-A8OB	0.240365	0.430519	0.198723	0.0260787	0	0.241038	2.22937	0	0.176323	Basal_squamous
TCGA-DK-A3X1	0.0599358	1.7198	0.143244	0.0197056	0.14214	0.203242	0.826851	0	0.110324	Luminal_papillary
TCGA-BT-A3PK	0.534922	0.909358	0.303483	0.0668862	0.0869415	1.15121	1.40597	0.00689595	0.103045	Basal_squamous
TCGA-DK-A6B6	0.0513873	0.291723	0.0505956	0.0662944	0.195136	0.516409	0.538086	0.0170239	0.205204	Luminal_papillary
TCGA-HQ-A2OF	0.887852	0.261027	0.057434	1.59023	0.720504	0.427477	1.32667	2.80671	0.351288	Luminal_papillary
TCGA-BT-A20T	1.55921	3.25327	1.34623	1.17294	0.135909	0.232224	1.29565	0.128645	0.163627	Luminal_infiltrated
TCGA-BL-A13J-1	0.693179	1.96477	0.277156	0.411649	0.314421	0.247385	2.31081	0.0918584	0.315638	Luminal_infiltrated
TCGA-GU-A764	0.154134	0.989936	0.0878998	0.120226	0.123297	0.151809	1.5001	0.0239136	0.134939	Basal_squamous
TCGA-ZF-AA56	0.654986	1.20026	0.508419	0.37935	0.0933221	0.216641	1.81393	0.101002	0.159277	Basal_squamous
TCGA-XF-AAN5	0.165566	0.70159	0.292118	0	0.0781384	0.439104	2.02749	0.0142866	0.140805	Basal_squamous
TCGA-GC-A6I3	0.165072	3.32457	0.469691	0.510405	0.0514609	0.117846	1.18623	0.0423102	0.419269	Luminal_infiltrated
TCGA-G2-AA3D	0.15755	1.21471	0.255326	1.15338	0.0482965	0.030045	0.596473	0.0865264	0.67132	Luminal_papillary
TCGA-E7-A5KF	0.110494	2.28362	0.0451123	0.22845	0.333341	0.0609557	0.218647	0.00608302	0.249288	Luminal_papillary
TCGA-GU-A762	0.189734	0.76968	0.140204	1.17885	0.0295691	0.0523859	2.31235	0	0.135431	Basal_squamous
TCGA-2F-A9KW	0.0744868	4.54985	0.10315	0.0612899	0.170324	0.257983	0.919112	0.0157184	0.17844	Luminal
TCGA-DK-A2I2	0.583922	1.18273	0.240897	0.0244637	0.500593	0.0983466	2.32632	0	0.129457	Basal_squamous
TCGA-FD-A5BY	0.467873	1.72686	0.395459	0.335636	0.0363285	1.36933	1.38729	0.0130974	0.292112	Basal_squamous
TCGA-DK-AA6L	0.0715745	1.22116	1.84345	1.69112	0.0171385	0.0840922	0.795653	0.0335192	0.688935	Basal_squamous
TCGA-FD-A3B4	1.03068	2.59239	1.36072	2.8482	0.285805	0.309425	2.17032	0.0355987	0.288785	Basal_squamous
TCGA-XF-A9T6	0.0192281	0.211075	0.0886743	0.0371706	0.215084	0.0231127	0.218217	0	0.128963	Basal_squamous
TCGA-E7-A8O8	0.00703852	1.23425	0.0611897	0.329828	0.0586767	0.276124	0.348018	0.00691244	0.350352	Luminal_papillary
TCGA-FD-A3SS	0.442808	1.95168	2.13776	1.97294	0.00987102	0.0915524	1.20497	0.0048624	0.382221	Basal_squamous
TCGA-CU-A72E	0.185838	1.55838	0.279371	0.701627	0.0309368	0.0814228	4.53357	0.035441	0.181676	Basal_squamous
TCGA-G2-A2EK	0.55266	1.02446	0.156311	3.29467	0.0765945	0.181774	1.08629	0.0634694	0.295959	Luminal_papillary
TCGA-XF-AAN7	0.0273444	0.122595	0	2.33565	0.763318	0.0409469	1.88229	0	0.0902103	Neuronal
TCGA-DK-A2I6	0.14148	1.09745	0.212563	0.0413097	0.0486481	0.108205	0.890489	0	0.0731825	Basal_squamous
TCGA-BT-A2LB	0.524542	1.46825	0.240342	1.14481	0.243538	0.176557	1.50645	0.0343761	0.120016	Luminal_infiltrated
TCGA-S5-A6DX	0.206094	1.23703	0.347185	0.569407	0.205815	0.0609158	1.3765	0.0258743	0.296134	Luminal_infiltrated
TCGA-FD-A5BT	0.126755	0.600238	0.714561	0.243735	0.0434385	0.0239622	1.51388	0.0767756	0.133528	Basal_squamous
TCGA-DK-A1AA	0.424573	0.339788	0.196217	0.426148	0.230477	0.24121	0.553953	0.0617931	0.158703	Luminal_papillary
TCGA-FD-A6TD	0.154286	1.17258	0.286691	0.0529333	0.0839968	0.0207018	1.53748	0.0336294	0.137347	Basal_squamous
TCGA-ZF-A9R3	0.337841	1.08484	0.101715	0.0455545	0.0582038	0.0411697	0.358679	0.0174182	0.374735	Luminal_papillary
TCGA-CU-A5W6	0.287988	1.16781	0.475119	0.258459	0.232726	0.0545574	0.903609	0.0269656	0.219916	Luminal_papillary
TCGA-XF-A9SX	0.330499	4.15531	0.815768	1.33142	0.0207447	0.149404	2.16938	0.0992527	0.247918	Basal_squamous
TCGA-XF-AAN0	0.810884	0.988594	0.456376	0.171155	0.134697	0.0448797	1.1348	0.185857	0.256714	Luminal_infiltrated
TCGA-FT-A3EE	0.217284	0.770894	0.459418	0.208669	0.0955503	0.143322	0.879996	0.0460351	0.148588	Basal_squamous
TCGA-DK-AA75	0.1192	4.53425	0.123032	0.38027	0.0123551	0.0847117	0.683509	0.0242022	0.290051	Luminal_papillary
TCGA-YC-A89H	0.24034	4.14892	0.712136	0.315123	0.0493647	0.194749	0.692228	0.0131107	0.226264	Luminal_papillary
TCGA-E5-A2PC	0.00883742	0	0.0949672	1.55252	0.0066235	0.115302	0.27307	0	0.223409	Basal_squamous
TCGA-BT-A2LA-1	0.698004	2.26648	1.27025	0.495326	1.08149	0.0758716	1.23201	1.20936	0.0774808	Neuronal
TCGA-FD-A6TA	0.679942	2.26269	0.589216	0.912625	0.119933	0.0399646	2.20049	0.267242	0.309446	Luminal_infiltrated
TCGA-FD-A43X	0.198691	0.565578	0.22636	0.330426	0.255075	0.267698	0.355668	0.0162098	0.585044	Luminal_papillary
TCGA-4Z-AA82	0.605122	1.53969	0.504181	1.0481	0.0536528	0.172317	1.21692	0.0142652	0.244677	Basal_squamous
TCGA-GC-A3BM	0.660821	0.451247	0.225229	1.90624	0.192619	0.162466	3.58037	0.0847621	1.0049	Luminal_papillary
TCGA-G2-A2EF	0.0744457	0.202102	0.0361287	0.0119999	0.042662	0.260764	0.450518	0	0.709721	Basal_squamous
TCGA-G2-A2ES	0.365103	3.79277	0.144026	0.151407	0.106115	1.66039	2.43512	0.184172	0.0620659	Basal_squamous
TCGA-XF-A8HG	0.0299895	4.6025	1.51249	0	0.314782	0.198468	0.254669	0.0367276	0.603536	Luminal_papillary
TCGA-ZF-AA4V	0.221619	1.77389	0.16487	0.0783711	0.0635471	0.103021	1.79986	0	0.285581	Basal_squamous
TCGA-GV-A3QH	0.497282	3.2488	0.586754	0.208611	0.23433	0.0613654	0.456046	0	0.32305	Luminal_papillary
TCGA-G2-A2EL	0.651708	0.0933948	0.122328	0.302368	5.27542	0.0659253	3.14177	2.51477	0.309797	Neuronal
TCGA-K4-A83P	0.563768	2.90502	0.613019	0.453685	0.677095	0.0898087	2.91052	0.264514	0.253317	Luminal_infiltrated
TCGA-FD-A62S	0.893054	2.70706	0.737529	0.0615174	0.107354	0.113277	2.60149	0.0731105	0.208662	Basal_squamous
TCGA-MV-A51V	0.4491	1.24993	0.135907	0.237502	0.0590155	0.0240033	0.700928	0.0693964	0.326329	Luminal_papillary
TCGA-CF-A5UA	0.294153	1.49715	0.65211	0.931379	0.0462742	0.00673226	0.578834	0.203041	0.150659	Luminal_papillary
TCGA-4Z-AA7Q	0.372102	1.20932	0.147293	0.153302	0.047285	0.0260996	4.6276	0.017089	0.599192	Basal_squamous
TCGA-DK-A2I4	0.16007	0.778316	0.176246	0.292884	0.399406	0.588312	2.10144	0.0183548	0.188057	Basal_squamous
TCGA-BT-A20Q	1.40176	2.79425	0.579428	0.937658	0.454806	0.342148	2.05173	0.150015	0.225344	Luminal_infiltrated
TCGA-BT-A42F	0.205167	0.125076	0.0865364	0.0632186	0.0239266	0.0709315	2.08785	0.0118152	0.184576	Basal_squamous
TCGA-E7-A85H	0.254395	3.47883	0.28189	0.0722168	0.36493	0.272231	0.839985	0.0999852	0.241883	Luminal_infiltrated
TCGA-XF-AAME	0.520028	1.30866	0.260763	1.06836	0.225981	0.144236	2.65412	0.183819	0.329842	Basal_squamous
TCGA-DK-AA6W	0.855381	2.89847	1.82694	1.48493	3.6105	0.246909	4.42295	1.24023	0.561127	Neuronal
TCGA-FD-A43Y	0.374826	2.74383	0.270398	0.190868	0.101127	0.0976377	2.0006	0.00821848	0.254477	Basal_squamous
TCGA-E7-A678	0.0712422	1.08699	0.0786858	0.190994	0.0136089	0.274346	0.590133	0.0266471	0.178344	Luminal_papillary
TCGA-G2-A2EC	1.94539	2.96618	1.58465	0.39213	0.0786345	0.589276	0.91107	0.309604	0.244682	Luminal_infiltrated
TCGA-FD-A5BX	0.209018	0.0488095	1.99726	0.364032	0.0627826	0.016025	0.846112	0.0693053	0.112851	Basal_squamous
TCGA-4Z-AA7W	0.282921	1.286	0.219422	0.322609	0.0125981	0.00844868	1.35973	0.0164975	0.0830276	Basal_squamous
TCGA-KQ-A41S	0.560515	2.86342	1.37524	0.490427	0.355317	0.126092	1.40702	0.357315	0.423503	Luminal_infiltrated
TCGA-K4-A5RH	0.178733	0.230225	0.261117	0.516842	0.0476019	0.0702804	3.43576	0.0175214	0.149379	Basal_squamous
TCGA-GV-A3QF	0.0266712	0.42088	0.0197373	0.013032	0.0397669	0.0267515	0.306326	0.00659388	0.647359	Luminal_papillary
TCGA-GU-AATQ	0.23699	2.08322	0.0394854	1.38321	0.0268218	0.0921728	4.18694	0	0.651093	Basal_squamous
TCGA-XF-AAMG	0.173994	5.06554	0.454827	0.374161	0.0528759	0.0381338	1.5306	0.00754692	0.341586	Neuronal
TCGA-4Z-AA87	0.0265787	4.98617	0.101931	0.0172896	0.0265403	0.136805	0.844973	0.0174562	0.499137	Luminal_infiltrated
TCGA-DK-AA74	0.732649	2.878	1.08645	0.357902	0.0411121	0.0814398	2.75857	0.101789	0.0909631	Basal_squamous
TCGA-ZF-AA54	0.772706	0.182341	0.0344122	0.0451679	0.102275	0.0767825	3.50416	0	0.162797	Basal_squamous
TCGA-FD-A6TG	0.847164	2.83997	0.280969	0.522448	0.0879795	0.114903	2.47523	0.18795	0.168481	Luminal_infiltrated
TCGA-E7-A97Q	0.555147	3.81899	1.06634	0.598485	2.45201	0.0353086	1.11432	0.139969	1.30056	Luminal
TCGA-FD-A3SN	0.20729	0.700382	0.164505	0.0926173	0.0482853	0.241642	1.2973	0.00642448	0.274349	Basal_squamous
TCGA-XF-A9SM	0.470688	1.46229	0.467095	1.64756	0.134381	0.0672329	1.72157	0.00746771	0.127069	Basal_squamous
TCGA-UY-A9PD	0.240246	2.70173	0.416205	0.287225	0.388564	0.115432	1.34539	0.010657	0.475476	Luminal
TCGA-BL-A13J-2	0.443964	1.80955	0.316786	0.590228	0.101185	0.178952	1.72896	0.0577355	0.284633	Luminal_infiltrated
TCGA-FJ-A871	5.11363	4.82658	4.53654	1.53106	0.00898279	0.248799	2.58522	0.386404	0.242213	Neuronal
TCGA-XF-A9T0	0.559719	4.00844	1.2063	0.488548	0.63736	0.14076	0.88969	0.0239274	0.388977	Luminal_infiltrated
TCGA-YC-A9TC	0.256201	1.54136	0.378475	0.640097	2.27604	0.0625363	4.82767	0.0248149	0.387145	Neuronal
TCGA-XF-A9SH	0.103008	1.84986	0.165322	0.30094	0.0466246	0.411354	0.595355	0.0793337	0.299937	Luminal_papillary
TCGA-4Z-AA7O	0.348026	1.26397	0.0982738	0.728342	0.0291794	0.293675	1.21596	0.028702	0.368861	Luminal_papillary
TCGA-FD-A62O	0.993943	1.37608	2.45905	2.72288	0.332379	0.258018	0.632651	0.0288275	0.83629	Luminal_papillary
TCGA-DK-AA6X	0.37845	1.17498	0.203939	0.519471	0.206684	0.0959475	4.89234	0.0120909	0.675593	Luminal_infiltrated
TCGA-E7-A97P	0.350458	0.996472	0.21528	0.120001	0.149047	0.168943	3.00681	0.0209055	0.163156	Basal_squamous
TCGA-4Z-AA7M	0.065105	3.94635	0.106584	0.795093	0.183202	0.216678	0.767454	0.008152	0.912344	Luminal_papillary
TCGA-BT-A0YX	0.271233	0.363473	0.215955	0.0198786	0.0237777	0.0540217	2.38896	0.0913594	0.07512	Basal_squamous
TCGA-FD-A3B8	0.487231	1.10313	0.480734	0.439245	0.463168	0.0216718	3.19026	0.0317163	0.159125	Basal_squamous
TCGA-C4-A0F7	0.517633	0.188367	0.232578	0.263383	0.0924722	0	4.07699	0.00797131	0.0887098	Neuronal
TCGA-ZF-A9RM	0.127402	1.69262	0.192993	0.02568	0.198501	0.0653005	0.218926	0.0194886	0.83054	Luminal_papillary
TCGA-GC-A3RB	0.472417	3.17031	0.951082	1.79871	0.0993155	0.0672586	1.25802	0.163692	0.154059	Luminal_papillary
TCGA-BT-A20P	0.34235	1.33186	0.295926	0.0775912	0.328003	0.0232991	0.725392	0.0673913	0.3593	Luminal_papillary
TCGA-E7-A7DU	0.162125	0.516909	0.509819	0.753678	0.0292423	0.157279	0.793364	0.0680935	0.481775	Luminal_papillary
TCGA-DK-A3IK	0.901213	2.59673	0.869346	0.809416	0.0572319	0.240101	1.17554	0.0411653	0.676649	Luminal
TCGA-GV-A6ZA	0.103609	0.568692	0.0721793	0.219277	0.0318256	0.0354758	0.309336	0.0209455	0.416607	Luminal_papillary
TCGA-FD-A6TF	0.204654	1.78563	0.478207	0.233125	0.177284	0.06677	2.25457	0.09418	0.139265	Luminal_infiltrated
TCGA-GU-A763	0.0644139	0.713667	0.013828	0.126962	0.760155	0.164837	0.63412	0.0137961	0.533325	Luminal_papillary
TCGA-DK-AA6M	0.848059	1.41868	0.939765	1.03324	0.0639903	0.153339	0.564006	0.0196652	0.135117	Basal_squamous
TCGA-CF-A47X	0.100882	3.07734	0.0735207	0.0532097	0.584802	0.063784	0.344088	0.0226252	0.244327	Luminal_papillary
TCGA-DK-A6B5	0.631773	1.68545	0.442927	0.501882	0.0263209	0.310839	4.16703	0	1.38772	Basal_squamous
TCGA-E7-A6MD	0.361251	1.64225	0.362012	0.548034	0.11905	0.0592086	1.6237	0.317424	0.2122	Luminal_infiltrated
TCGA-FJ-A3ZE	0.197962	2.57888	0.16768	0.397286	1.43552	0.17324	0.273979	0.0112199	0.44328	Luminal_papillary
TCGA-GD-A3OQ-1	1.62056	2.42728	2.31187	1.02175	1.28203	0.2988	2.33951	2.31401	0.445919	Basal_squamous
TCGA-UY-A78K	0.173783	1.20501	0.195229	0.190435	0.29876	0.083956	1.60253	0.0765261	0.196976	Luminal_infiltrated
TCGA-XF-AAMT	0.331047	2.21915	0.109137	0.571238	0.190349	0.178119	3.4833	0.0400422	0.653474	Basal_squamous
TCGA-2F-A9KR	0.510997	1.25769	0.383491	2.08528	0.131498	0.209645	1.19618	0.103122	0.585332	Luminal_papillary
TCGA-XF-AAMZ	0.458661	1.53606	0.870973	0.219927	0.175075	0.0506795	0.911643	0.0125702	0.251346	Luminal_papillary
TCGA-ZF-A9RF	0.0239558	0.422235	0.0696237	0.0527259	0.0474521	0.169615	1.65674	0	0.412195	Basal_squamous
TCGA-UY-A78N	0.377978	3.19087	0.675638	1.55252	0.489498	0.139395	0.88613	0.080385	0.323563	Luminal
TCGA-ZF-AA53	0.335303	1.62507	0.942277	0.18257	0.0838012	0.130742	1.53322	0.199869	0.0795587	Basal_squamous
TCGA-BL-A13I-1	0.213502	0.566706	0.0319998	0.141984	0.435802	0.457642	4.05219	0.0528251	0.929776	Basal_squamous
TCGA-CF-A3MI	0.159554	1.32135	0.0631776	0.012104	0.0818656	0.0910771	0.511519	0.00612337	0.114721	Luminal_papillary
TCGA-E7-A677	2.42901	0.623832	5.80575	2.95659	0.131391	0.213665	0.613613	0.133058	1.1982	Luminal_papillary
TCGA-BT-A20W	0.504851	4.44873	1.55992	0.214665	0.588821	0.0376949	0.819983	0.232598	0.415489	Luminal
TCGA-LC-A66R	0.265864	1.42671	0.178187	0.181209	0.128225	0.396854	3.46212	0.0114225	0.101365	Basal_squamous
TCGA-CF-A7I0	0.599378	2.56763	0.680063	0.285335	0.328666	0.080923	0.891558	0.305934	0.675004	Luminal_papillary
TCGA-XF-AAN8	0.0841175	1.73079	0.0316234	0.214854	0.158539	0.0945728	2.1825	0.483351	0.310836	Basal_squamous
TCGA-4Z-AA7Y	0.148652	0.108351	0.0733728	0	0.638768	0.0502493	0.233882	0.0142337	0.102681	Luminal_papillary
TCGA-ZF-A9R0	0.291934	4.21052	0.34312	0.731454	0.337194	0.117855	1.30322	0.0339497	0.769956	Luminal
TCGA-ZF-A9R4	0.0126253	3.69194	0.0278145	0.042534	0.012607	0.0561305	0.293548	0.0123996	0.193156	Luminal_papillary
TCGA-GD-A6C6	0.0423521	2.74401	0.153112	0.282143	0.0116575	0.0911201	0.207279	0	0.150034	Luminal_papillary
TCGA-4Z-AA81	0.0325569	0.716821	0.0595252	0.0626696	0.0405243	0.242622	0.257385	0	0.261622	Basal_squamous
TCGA-ZF-A9R2	0.182127	0.369539	0.0597291	0.612639	0.25282	0.21513	1.24386	0.0161339	0.258583	Luminal_papillary
TCGA-E7-A4IJ	0.0895306	4.21993	0.0606952	0.544524	0.0894042	0.0250488	0.737938	0.0486478	0.246665	Luminal_papillary
TCGA-FD-A5BR	0.34132	2.99518	0.290333	0.505449	0.306743	0.030879	1.7522	0.172602	0.482344	Luminal_infiltrated
TCGA-K4-A3WU	0.938064	2.07728	0.377289	1.38085	0.324065	0.0425867	3.31272	0.0822443	0.868916	Luminal_infiltrated
TCGA-C4-A0F1	0.0296361	0.0896802	0.00881495	0.0737987	0.177042	0.45476	1.0793	0.00586904	0.069004	Basal_squamous
TCGA-ZF-A9R7	0.385789	1.78548	0.863212	1.92224	0.0667808	0.10194	1.03911	0.0205366	1.01251	Luminal_papillary
TCGA-CF-A47T	0.355474	3.75	0.560325	0.259668	0.0106468	0.110182	0.977193	0.0617182	0.191246	Luminal_papillary
TCGA-GC-A6I1	0.129694	0.428305	0.378824	1.42296	0.0181962	0.224405	0.706373	0	0.0995516	Basal_squamous
TCGA-FD-A6TB	0.447388	1.58962	1.74585	1.73852	0.142382	0.137061	2.52272	0.219222	0.793761	Luminal_infiltrated
TCGA-E7-A6ME	0.353553	0.720699	0.41653	1.50644	3.02636	0.0483866	1.96979	0.123071	0.585049	Luminal_papillary
TCGA-GU-A42P	0.156466	1.13444	0.240488	0.25942	0.0539855	0.0426082	0.496131	0.0325598	0.692281	Luminal_papillary
TCGA-HQ-A2OE	1.36959	0.204882	5.61759	4.17894	0.0342469	0.025426	0.313115	0.0178283	0.803878	Luminal_papillary
TCGA-BT-A20W-1	1.14477	2.26151	1.74691	1.06342	0.944081	0.0873846	2.70431	1.64809	0.123086	Luminal
TCGA-K4-A5RI	0.315787	1.39135	0.285411	0.469133	0.0382946	0.249921	3.71632	0.00634704	0.359093	Basal_squamous
TCGA-K4-A6MB	1.67942	3.79767	1.22851	2.78537	0.10947	0.216789	1.43756	0.0978069	0.19368	Luminal
TCGA-GD-A3OP	0.568818	1.04071	0.115533	1.73244	0.33005	0.310211	1.51775	0.462993	0.389465	Luminal_infiltrated
TCGA-XF-A9SJ	0.04979	1.05472	0.0729228	0.159752	0.0636149	0.144911	1.28902	0.0211652	0.266628	Basal_squamous
TCGA-XF-AAML	0.0924771	0.331586	0.114113	0.283188	0.354258	0.0974694	0.473744	0	0.150119	Luminal_papillary
TCGA-FD-A5C0	0.488439	1.42422	0.148174	0.231039	0.0739277	0.0327541	1.65433	0.0320761	0.187721	Luminal_infiltrated
TCGA-DK-A3IL	0.497015	0.722388	0.160032	0.257576	0.100759	0.0400195	1.34851	0.013183	0.412487	Luminal
TCGA-XF-A8HC	0.117869	0.470095	0.182275	0.0253729	0.0174143	0.481763	0.322555	0.0171282	0.265003	Luminal_papillary
TCGA-K4-A3WS	1.12009	2.95299	1.30754	0.965812	0.644572	0.0409205	2.88279	0.190096	0.597582	Luminal_infiltrated
TCGA-E7-A4XJ	0.284334	3.21506	0.179439	0.0787282	0.0894707	0.166212	0.247113	0	0.157349	Luminal_papillary
TCGA-ZF-AA5H	0.219059	1.36473	0.276131	0.0448571	0.0928391	0.205484	2.1247	0	0.171105	Basal_squamous
TCGA-FD-A3SP	0.748113	2.83861	0.900077	0.148596	0.152355	0.251708	4.50356	0.0852295	0.284823	Basal_squamous
TCGA-UY-A78O	0.0396137	0.294891	0.247116	0.122491	0.128956	0.0361652	0.582374	0.0354175	0.345116	Luminal_papillary
TCGA-BT-A20J	0.0653758	0.0631794	0.0122908	0.30651	1.56352	0.105088	3.49256	0.016327	0.2014	Basal_squamous
TCGA-ZF-AA4U	0.128193	0.13547	0.0335395	1.38764	0.0377492	0.322304	0.802289	0.00750353	0.63423	Luminal_papillary
TCGA-UY-A78P	0.137033	0.795739	0.193495	1.44152	0.189984	0.0415962	1.90148	0.150281	0.0989947	Basal_squamous
TCGA-CU-A3KJ	0.206843	0.337149	0.137281	0.0151007	0.0212713	0.346278	1.52039	0	0.406309	Basal_squamous
TCGA-FD-A43S	0.307854	2.6797	1.23215	0.92093	0.157343	0.0730929	1.78464	0.571133	0.28028	Luminal_infiltrated
TCGA-CF-A9FF	0.691318	2.1472	0.270311	0.48622	0.23372	0.0191075	0.695359	0.0463283	0.143509	Luminal_papillary
TCGA-ZF-A9RN	0.0188944	0.0576044	0.0222914	0.0437255	0.0113498	0.0597884	3.48604	0	0.268426	Basal_squamous
TCGA-XF-A8HD	0.0186948	0.271753	0.325495	2.31498	0.25294	0.758293	1.1922	0.0105208	0.754428	Basal_squamous
TCGA-DK-A6B1	0.316567	0.30152	0.225569	0.0100174	0.133	0.095268	0.52883	0.0400383	0.562791	Luminal_papillary
TCGA-CU-A3YL	0.478351	0.756292	0.399547	0.117661	0.114564	0.0840082	0.830454	0.165974	0.381142	Luminal_papillary
TCGA-CF-A9FH	0.332733	0.0649754	0.0621527	0.0813376	0.135205	0.116016	0.294898	0.0167989	0.335045	Luminal_papillary
TCGA-UY-A8OD	0.55451	2.20027	0.850668	0.405827	0.232443	0.00777443	2.48534	0.0816028	0.312915	Luminal_infiltrated
TCGA-E7-A8O7	0.531601	2.0199	0.208435	0.169068	0.3558	0.104905	0.324957	0.0727117	0.188358	Luminal_papillary
TCGA-UY-A78L	0.304723	0.823331	0.636374	0.0110501	0.0420861	0.00570844	1.33963	0.0111568	0.197387	Basal_squamous
TCGA-FD-A3SL	0.70565	2.95073	0.43402	0.191922	0.138065	0.083535	2.74419	0.22725	0.0793291	Luminal_infiltrated
TCGA-K4-A4AB	0.786298	2.25776	0.604548	1.34379	0.131376	0.10913	3.71538	0.0274843	0.306448	Luminal_infiltrated
TCGA-LT-A5Z6	0.120327	2.80555	0.457176	1.3659	0.192687	0.131838	0.469029	0.00792879	0.40584	Luminal_papillary
TCGA-XF-A9T8	0.0471899	0.17651	0.0464618	0.0368505	0.0409275	0.1288	1.75355	0.012508	0.127228	Basal_squamous
TCGA-GC-A6I3-1	0.353555	2.54429	0.271868	0.557679	0.487083	0.0364874	2.11318	0.256227	0.215942	Luminal_infiltrated
TCGA-XF-A9SP	0.751811	3.22295	0.948798	0.703556	0.108317	0.0610317	1.97535	0.356465	0.255444	Luminal_infiltrated
TCGA-BL-A0C8-1	0.192317	2.16711	0.0459896	0	0.723957	1.67828	1.13484	0.0903553	2.12226	Luminal
TCGA-DK-A6B2	0.411754	3.21405	0.269441	4.56678	0.0821393	0.530717	2.05464	0.168351	0.778794	Luminal_infiltrated
TCGA-BT-A20X	0.141387	2.04569	0.132621	0.0473734	0.046223	0.190484	0.827427	0.0096927	0.0706009	Basal_squamous
TCGA-CF-A8HY	0.224404	0.885325	0.365762	0.534875	0.0687239	0.0986751	0.26668	0.0676146	0.101958	Luminal_papillary
TCGA-ZF-A9RE	0.34803	1.84373	0.0351484	0.345698	0.0550814	0.0239708	4.08943	0.0078669	0.315085	Luminal_papillary
TCGA-G2-AA3B	0.0273363	4.21546	0.0580825	0.00487199	0.0272969	0.327299	0.27434	0.0244297	0.646087	Luminal_papillary
TCGA-BT-A20R	1.2026	0.757984	0.00613422	0.433876	0.5037	0.00417008	3.25665	0.0600628	0.238835	Luminal_infiltrated
TCGA-CF-A3MG	0.0887848	0.0690636	0.0223603	0.0438595	0.0301626	0.0745818	0.23598	0.00747472	0.240432	Luminal_papillary
TCGA-BT-A20N-1	1.67368	0.164355	0	0.887023	0.635034	0.0304971	3.53867	0.431477	0.305011	Luminal_papillary
TCGA-GV-A3JZ	1.13791	6.06251	1.21116	0.218141	0.199435	1.90505	1.50134	0.657051	0.0714756	Neuronal
TCGA-E7-A519	0.28772	2.93644	0.324568	0.169469	0.0304461	0.0801532	0.325077	0.307687	0.24862	Luminal_papillary
TCGA-GU-A767	0.4623	3.13609	0.511227	0.658685	0.860498	0.167534	1.2399	0.0907409	0.345605	Luminal
TCGA-XF-A9SI	0.36187	1.25155	0.0746293	2.53512	0.296608	0.029431	3.0054	0.228374	0.329924	Basal_squamous
TCGA-CU-A0YN	1.78823	1.02434	0	1.9295	0.723066	0.0500914	3.18193	0.912322	0.153393	Basal_squamous
TCGA-5N-A9KM	0.262426	1.87731	0.131891	0.249968	0.0319744	0.163576	1.41813	0.0349045	0.182117	Luminal_infiltrated
TCGA-2F-A9KQ	0.285915	0.525594	0.335312	0.0577232	1.12925	0.0333535	0.462977	0.0582716	0.262071	Luminal_papillary
TCGA-FD-A43U	0.457439	2.21097	1.61417	0.0788676	0.256639	0.55898	1.49976	0.0203185	0.3638	Luminal_infiltrated
TCGA-ZF-AA58	0.417174	1.10519	0.564524	0.889568	0.0768455	0.173124	3.73215	0.0548344	0.220395	Basal_squamous
TCGA-CF-A1HR	0.371225	1.17889	0.972938	0.194275	0.191654	0.0339131	0.799338	0.181297	0.159134	Luminal_papillary
TCGA-FD-A62P	0.963243	1.77307	0.495894	0.326155	0.0755798	0.477577	1.77953	0.062873	0.477111	Luminal_infiltrated
TCGA-E5-A4U1	0.274051	0.361136	0.318579	0.388767	1.0179	0.0785492	0.753627	0.0466597	1.49172	Luminal_papillary
TCGA-2F-A9KT	0.569278	3.03519	0.317283	0.070194	0.0409523	0.0898664	0.760912	0	0.557559	Luminal_papillary
TCGA-UY-A78M	0.372497	3.28716	0.626391	0.322746	0.0424705	0.175397	1.40679	0	0.252708	Luminal
TCGA-FD-A6TK	0.725409	2.01136	0.66268	0.954843	0.815688	0.0857619	1.97504	0.0228876	0.159223	Basal_squamous
TCGA-GV-A40E	0.491883	2.39988	0.705566	0.0688565	0.0150063	0.18731	0.851572	0	0.318664	Basal_squamous
TCGA-FD-A3N6	0.351375	1.19732	0.418092	0.811282	0.0454713	0.102965	1.45951	0	0.234652	Basal_squamous
TCGA-GU-A42Q	0.0999158	0.57638	0.103534	0.355004	0.104977	0.0975902	2.87566	0.0644414	0.48182	Basal_squamous
TCGA-BT-A0S7	0.548257	0.639745	0.160046	0.116778	0.085849	0.158247	1.79985	0.0101984	0.128794	Neuronal
TCGA-DK-A3IT	0.202205	0.633448	0.251458	0.0706257	0.241754	0.175497	1.90772	0.0596534	0.189198	Luminal_infiltrated
TCGA-BL-A13I-2	0.0744194	0.210098	0.0371061	0.0366704	0.0189404	0.0190251	2.83552	0	0.0526812	Basal_squamous
TCGA-ZF-A9RC	0.95835	3.66735	1.55863	0.992881	0.070241	0.263595	1.886	0.280566	0.76131	Luminal
TCGA-FD-A6TE	0.0694588	0.312387	0.0357814	0.212638	0.0552808	0.543196	1.17032	0.00481131	0.629266	Luminal_papillary
TCGA-GU-A42R	0.57789	0.85501	0.405706	1.47719	0.109779	0.333787	1.91625	0.078825	0.586762	Luminal_papillary
TCGA-XF-A9T3	0.350491	1.06875	0.225493	0.0933791	0.235534	0.0164862	1.78563	0.0161431	0.215364	Basal_squamous
TCGA-DK-AA6P	0.328996	4.18577	0.439291	0.121581	0.297115	0.0597923	0.533041	0.0989894	0.170347	Luminal_papillary
TCGA-FD-A6TI	0.213433	1.1788	0.576573	0.455058	0.213144	0.092285	0.868792	0.108746	0.213808	Luminal_papillary
TCGA-FD-A3SR	0.476212	2.15861	0.214389	0.138999	0.0914797	0.0514135	2.17613	0.0687954	0.191943	Luminal_infiltrated
TCGA-GC-A3WC	0.964303	0.504588	0.326457	2.34208	0.291336	0.0877743	3.41945	0.846726	0.459354	Basal_squamous
TCGA-G2-A3IE	0.11101	4.89282	0.157131	0.0784079	0.548757	0.269884	0.365812	0.00579967	0.282975	Luminal_papillary
TCGA-G2-A2EJ	0.145607	0.332679	0.0431311	0.0238363	0.0954702	0.19881	0.275763	0	0.109613	Basal_squamous
TCGA-CF-A3MH	0.29489	0.105573	0.123394	1.56714	0.115081	0.0217148	0.345679	0.0317791	0.282962	Luminal_papillary
TCGA-DK-AA6S	1.77355	3.20668	1.66117	2.33217	0.45114	0.15972	4.74209	0.149115	0.642347	Basal_squamous
TCGA-GD-A2C5	0.42439	1.90878	0.857064	3.19166	0.555867	0.304652	3.79882	1.02433	0.332475	Luminal
TCGA-LT-A8JT	0.200725	1.13201	0.205464	0.101104	0.147506	0.206503	0.324615	0.0519272	0.402296	Luminal_papillary
TCGA-UY-A9PF	0.324365	2.69567	0.132329	0.192042	0.171044	0.068938	0.863682	0.110853	0.231054	Luminal_papillary
TCGA-GC-A4ZW	0.22463	1.31947	1.25693	2.42345	0.776513	0	0.787044	0.0666365	0.124568	Luminal_papillary
TCGA-DK-AA77	0.28942	0.395739	0.249148	0.709978	0.30996	0.093007	0.347012	0.028655	0.239795	Luminal_papillary
TCGA-FD-A3N5	0.247985	2.8263	0.200287	1.30004	0.342026	0.375394	2.26252	0.00445891	0.136464	Basal_squamous
TCGA-K4-A5RI-1	0.568844	2.43093	0.617625	1.22844	0.738184	0.131626	2.58537	0.286635	0.286245	Basal_squamous
TCGA-CF-A27C	0.158859	0.266705	0.0626095	0.31579	0.0967552	0.119856	0.430299	0.0211245	0.633031	Luminal_papillary
TCGA-CU-A3QU	0.0591967	0.116912	0.0307042	0	0.038825	0.0312818	0.283356	0	0.143262	Luminal_papillary
TCGA-KQ-A41P	0.208024	1.00254	0.814424	2.02133	0.0581638	0.385476	1.87457	0.0272107	0.642643	Luminal_papillary
TCGA-GV-A3JW	0.371637	4.64783	0.3231	0.0806772	0.137035	0.0473481	0.45434	0.0463729	0.914478	Luminal_papillary
TCGA-XF-AAN4	0.44287	0.942426	0	0.307281	0.398532	0.094911	3.02313	0.450137	0.288056	Basal_squamous
TCGA-SY-A9G0	0.997256	3.47589	0.559896	0.694501	0.838831	0.127018	3.12622	0.315657	0.288078	Luminal_infiltrated
TCGA-4Z-AA89	0.0829504	0.721785	0.0373321	0.702585	0.217247	0.0504906	0.301694	0.0249377	0.270501	Luminal_papillary
TCGA-CF-A47Y	0.189301	2.735	0.186517	0.0884737	0.259208	0.155931	0.385779	0.039753	0.556343	Luminal_papillary
TCGA-DK-A3WX	0.818471	0.581477	0.252139	0.444845	0.0703825	0.121526	1.64084	0.0176258	0.15692	Basal_squamous
TCGA-FT-A61P	0.220036	1.67742	0.429187	0.081712	1.01936	0.0215138	1.7718	0.0349423	0.105364	Basal_squamous
TCGA-E7-A5KE	0.0808756	2.21573	0.6354	0.0333236	0.122689	0.0138398	1.38305	0.0202797	0.39908	Luminal_papillary
TCGA-E7-A6MF	0.150082	0.476617	0.517684	1.18576	0.165606	0.102068	1.64528	0.0475322	0.845525	Luminal_papillary
TCGA-GV-A3JV	0.128156	3.18911	0.735259	0.129385	0.352192	0.161262	0.890519	0.0300573	0.161538	Luminal
TCGA-K4-A5RJ	0.0774096	0.191492	0.0885495	0.434518	0.0814753	0.606136	1.95487	0.0342984	0.207771	Basal_squamous
TCGA-DK-A1AD	0.145561	2.67603	0.115828	1.14728	1.05868	0.113217	0.908479	0.183367	0.433003	Luminal
TCGA-XF-AAN3	0.35798	2.40132	0.313451	1.92746	0.0419509	0.0473186	3.89021	0.144293	0.58024	Basal_squamous
TCGA-BT-A20V	0.0619527	3.30084	1.12174	0.545562	0.900077	0.0945188	2.76784	0.00953236	1.24697	Basal_squamous
TCGA-DK-A3IV	0.257119	0.611798	0.493498	0.842033	0.139748	0.0296726	1.09193	0.0946664	5.6859	Luminal_papillary
TCGA-BT-A2LB-1	0.871064	1.88802	0.709006	1.83805	0.351555	0.270856	1.58115	0.0502912	0.189141	Luminal_infiltrated
TCGA-YC-A8S6	0.618209	3.10543	0.366368	0.209685	0.355371	0.0497304	1.20367	0.185676	0.215547	Luminal_infiltrated
TCGA-CF-A8HX	0.378647	1.19679	0.507243	1.59197	0.0487803	0.0626948	0.474922	0.113885	1.16985	Luminal_papillary
TCGA-GV-A40G	0.468865	0.268096	0.282441	1.74511	0.0330684	0.0103019	0.520819	0	0.251854	Luminal_papillary
TCGA-GU-AATO	0.0618464	1.57779	0.0459119	1.3732	0.0617582	0.0721142	1.5956	0.0205386	0.440372	Luminal_infiltrated
TCGA-HQ-A5ND	0.107569	2.3346	0.0406455	0.196451	0.0310283	0.0750282	2.68031	0.0271615	0.145416	Basal_squamous
TCGA-5N-A9KI	0.181164	1.649	0.228	0.0909443	0.192207	0.0631368	1.96683	0.0618433	0.214653	Luminal_infiltrated
TCGA-BT-A20R-1	0.489609	2.99532	1.06645	0.0462539	0.194399	0.047677	2.38996	0.193986	0.126683	Luminal_infiltrated
TCGA-KQ-A41O	0.0380127	0.157694	0.109481	0.474578	1.49204	0.132783	0.532856	0	0.777588	Luminal_papillary
TCGA-XF-A9T5	0.250357	4.24557	0.142641	2.89946	0.019369	0.18367	3.23135	0.0303622	0.223259	Basal_squamous
TCGA-DK-A2HX	1.01861	3.48714	0.863719	0.392452	0.086237	0.284739	2.41027	0.519667	0.0991818	Luminal_infiltrated
TCGA-XF-AAMW	0.267231	0.638093	0.157769	1.1542	0.199741	0.0878761	0.507627	0.0544056	0.109936	Basal_squamous
TCGA-GC-A3I6	0.534312	1.31803	0.606927	1.21323	0.0187772	0.529105	1.04191	0.0245731	0.364653	Basal_squamous
TCGA-XF-A9SW	0.835284	1.30214	0.378721	2.28118	0.345612	0.133708	3.1674	0.414429	0.141938	Luminal_infiltrated
TCGA-CU-A0YR-1	0.330298	4.41631	0.761916	0.390458	0.158699	0.14881	0.638024	0.0152664	0.0602105	Luminal_infiltrated
TCGA-DK-A3IM	0.172951	0.854267	0.0696831	0.0822628	0.00722438	0.252928	1.1447	0.00474075	0.079309	Basal_squamous
TCGA-GC-A3RD	0.544791	1.29059	0.473082	0.530073	0.130128	0.261689	0.595996	0.00651828	0.329492	Luminal_papillary
TCGA-HQ-A5NE	0.328357	0.719725	0.412122	0.448467	0.276747	0.251492	1.69065	0.0869885	0.124714	Basal_squamous
TCGA-G2-A3IB	0.18115	0.264383	0.139386	0.149288	0.0283687	0.415402	1.86321	0.00511385	0.247279	Basal_squamous
TCGA-FD-A62N	0.576021	3.78288	0.648644	1.18862	0.101986	0.014568	2.39472	0.0423775	0.159085	Basal_squamous
TCGA-DK-AA6U	0.121377	4.09834	0.276162	0.212665	0.52429	0.074825	0.753411	0.100527	0.416834	Luminal_papillary
TCGA-BT-A2LD	0.510702	0.721183	0.628511	0.903012	0.169595	0.334147	1.25734	0	0.0864937	Basal_squamous
TCGA-BT-A20U-1	0.52383	2.55658	0.275242	1.44933	0.0304398	0.0898481	3.74068	0.0592752	0.116383	Basal_squamous
TCGA-GV-A3JX	4.24761	3.32627	6.64208	2.53236	2.86978	0.215175	0.647671	0.111585	5.08582	Luminal_papillary
TCGA-DK-A1AB	1.0513	2.6922	0.588327	1.80943	0.0816757	0.278617	3.14664	0.0376476	0.127592	Basal_squamous
TCGA-SY-A9G5	0.759172	3.20793	0.710531	2.45347	0.0883119	0.682819	2.349	0	0.353644	Basal_squamous
TCGA-PQ-A6FN	0.233921	1.58366	0.414675	0.0825015	0.0582421	0.0314943	1.5739	0	0.0865574	Basal_squamous
TCGA-XF-A9SU	0.331863	1.57438	0.644562	0.218485	0.179331	0.0994184	1.62201	0.0450924	0.168076	Luminal_infiltrated
TCGA-BL-A5ZZ	2.88191	0.0759695	8.18247	1.21345	0.742152	1.61663	2.64235	1.6894	1.36509	Basal_squamous
TCGA-S5-AA26	0.385221	1.31996	0.212765	1.14427	0.300686	0.45532	0.42343	0.110056	1.031	Luminal_papillary
TCGA-C4-A0EZ	0.881286	1.80073	1.73818	3.06711	3.80336	0.0182985	4.89245	1.00883	0.812094	Neuronal
TCGA-FD-A6TH	1.11139	1.75479	2.18474	0.524857	0.0827428	0.374595	1.45288	0.0305315	0.359844	Basal_squamous
TCGA-GC-A3BM-1	1.73657	1.78449	2.31844	1.27129	1.08895	0.246258	1.94332	2.37891	0.508901	Luminal_papillary
TCGA-GU-A766	0.214289	0.212065	0.249925	0.169409	0.0424311	0.0956281	1.65375	0.0592655	0.122739	Basal_squamous
TCGA-CU-A0YN-1	1.58938	1.81225	1.65743	1.85477	0.0678217	0.0251446	0.830072	0.113387	0.0962093	Basal_squamous
TCGA-FD-A5BS	0.217317	2.79955	0.637714	0.699685	0.91402	0.0123288	2.94962	0.445001	0.145086	Basal_squamous
TCGA-K4-A6FZ	0.239171	1.37494	0.376488	0.576332	0.155014	0.100769	1.31509	0.0353293	0.330456	Basal_squamous
TCGA-DK-A3IS	0.250018	0.441703	0.196587	0.402347	0.0315771	0.0768549	0.509536	0.0428316	0.316464	Luminal_papillary
TCGA-DK-A1A7	0.333779	1.50478	0.441114	0.321542	0.20141	0.0412587	0.591183	0.0253868	0.181562	Luminal
TCGA-2F-A9KP	0.127582	0.606588	0.238547	1.48017	0.0697589	0.0512915	0.546269	0.0563948	0.248033	Luminal_papillary
TCGA-BL-A0C8-2	0.134594	2.58779	0.0972049	0.0188024	0.461632	0.456314	1.05467	0.0189835	0.563224	Luminal
TCGA-FD-A5BU	0.594016	1.76817	0.642668	0.0792668	0.0813214	0.138303	2.68435	0.0222658	0.123021	Basal_squamous
TCGA-XF-AAMJ	1.98721	4.85354	2.87507	0.633347	0.190884	0.087307	2.99687	0.200762	0.41579	Luminal_infiltrated
TCGA-4Z-AA7S	0.189296	0.465679	0.0801216	0.0597997	0.0910889	0.00697932	3.17709	0.0603674	0.404203	Luminal_papillary
TCGA-DK-AA6Q	0.247329	1.73924	0.153379	0.715707	0.0414917	0.0741707	2.90143	0.00825605	0.609306	Basal_squamous
TCGA-H4-A2HO	0.160862	2.0952	0.120457	0.20535	0.055558	0.161324	0.676412	0.139282	0.200583	Luminal_papillary
TCGA-DK-A3X2	0.458732	0.294167	0.214821	0.616266	0.0386421	0	0.689241	0.178156	0.271261	Luminal_papillary
TCGA-DK-A1AF	0.274674	1.30195	0.51955	1.11386	0.954223	0.0772657	2.76298	0.036114	0.0739412	Luminal_infiltrated
TCGA-DK-AA6R	0.512287	1.64305	0.171063	0.46518	0.0909961	0.31205	0.889105	0.014142	0.232376	Basal_squamous
TCGA-GC-A3WC-1	0.196685	0.552031	0.059943	0.533212	0.165995	0.119638	2.62945	0.0983441	0.633911	Basal_squamous
TCGA-FD-A5BZ	1.20867	4.48398	1.38708	1.17353	0.1238	0.202857	2.48115	0.10287	0.619987	Luminal_infiltrated
TCGA-ZF-AA4W	0.111257	2.37432	0.0479845	0.391653	0.0366527	0.13441	0.275643	0.0320927	0.0768508	Basal_squamous
TCGA-KQ-A41R	0.158725	1.97909	0.0457178	0.020256	1.2744	0	0.467206	0	0.353663	Luminal_papillary
TCGA-G2-AA3F	0.215556	4.30127	0.22062	0.242281	0.0413193	0.0509129	0.334631	0	0.438019	Luminal_papillary
TCGA-ZF-AA5N	0.248317	0.262444	0.353113	0.0644268	0.129314	0.145312	0.237057	0.0490509	0.322747	Basal_squamous
TCGA-FD-A3SJ	0.361274	4.98125	0.228693	0.411736	0.0835944	0.0225728	1.8706	0.0567805	0.168263	Luminal
TCGA-GD-A2C5-1	0.810701	2.41966	0.671034	1.2397	0.372259	0.0954435	1.25439	0.0881733	0.465691	Luminal
TCGA-4Z-AA84	0.215255	1.02518	0.0765952	0.0437468	0.0412067	0.0598174	0.652472	0.036897	0.176917	Basal_squamous
TCGA-XF-A8HH	0.409052	3.83223	0.397675	0.399265	0.108102	0.00775568	1.80891	0.0669466	0.740298	Luminal
TCGA-KQ-A41N	0.145579	3.60159	0.0960236	0.111831	0.0295402	0.0149122	0.416701	0	0.315585	Luminal_papillary
TCGA-ZF-AA5P	0.524372	1.03426	0.555773	2.2876	0.169987	0.015023	2.80462	0.127285	0.262339	Luminal_infiltrated
TCGA-XF-A9SL	0.596405	1.76735	0.377798	0.80275	0.539028	0.036216	2.78305	0.16281	0.279366	Luminal_infiltrated
TCGA-BT-A20O	0.10848	0.250479	0	0.112871	0.306517	0.0708759	2.63829	0.0466543	0.125539	Basal_squamous
TCGA-DK-A1A5	0.760492	2.66544	0.505441	0.825341	0.0955739	0.755303	1.97287	0.0275014	0.0997572	Luminal_infiltrated
TCGA-ZF-AA4T	0.0320731	1.98271	0.0927266	0.0156865	0.00807363	0.0479891	0.462184	0.00794059	0.183739	Luminal_papillary
TCGA-DK-AA71	0.193351	0.87908	0.0759629	0.221815	0.304063	0.0520377	1.49279	0	0.118692	Luminal_papillary
TCGA-GD-A3OP-1	0.53869	1.8316	1.11903	0.585802	1.88324	0.325772	1.35347	0.662695	0.443064	Luminal_infiltrated
TCGA-FD-A43N	0.32772	4.13743	0.630128	1.15805	0.092059	0.0900378	0.91556	0.0250486	0.256352	Luminal
TCGA-FD-A3B6	0.179898	1.1952	0.112264	1.79262	0.0682077	0.0772081	2.87403	0.00596086	0.0926771	Basal_squamous
TCGA-DK-A6AW	0.0628766	2.08094	0	0.0434613	0.0699972	0.0225738	0.560767	0.0221049	0.38552	Luminal_papillary
TCGA-GD-A76B	0.203683	1.33505	0.137712	0.292904	0.32541	0.0454709	0.990219	0.0279943	0.454229	Luminal_papillary
TCGA-DK-A3WY	0.219332	1.56561	0.188376	0.211025	0.268294	0.0258064	3.78277	0.0562496	0.292804	Basal_squamous
TCGA-FD-A3NA	0.186867	2.13815	0.381055	0.347663	1.42243	0.365386	1.05131	0.0101423	0.2034	Basal_squamous
TCGA-XF-AAN1	0.615248	0.740515	0.365636	0.24242	0.321082	0.249383	1.08347	0.0404337	0.314989	Luminal_papillary
TCGA-XF-AAMQ	0.474991	1.22901	0.326025	2.61361	0.323769	0.0676447	1.72024	0.035458	0.182046	Luminal_papillary
TCGA-DK-A1A6	0.0588341	3.43489	1.08922	0.0499142	0.0129769	0.0913247	0.571819	0	0.0715656	Luminal_infiltrated
TCGA-G2-A3VY	0.439657	1.20518	0.391686	0.692813	0.637834	0.0458964	0.434898	0.0101108	0.614755	Luminal_papillary
TCGA-UY-A8OC	0.890251	1.37142	0.75656	0.112022	0.268608	0.108442	1.65125	0	0.101518	Basal_squamous
TCGA-E7-A3X6	0.330979	0.845461	0.142914	0.842491	0.0742569	0.179691	0.801777	0.0789851	0.113374	Basal_squamous
TCGA-CF-A47S	0.149662	1.75633	0.176042	0.073971	0.153839	0.180629	0.23004	0.00318964	0.21048	Luminal_papillary
TCGA-XF-AAMY	0.33978	4.62286	1.43768	0.187493	0.0885836	0.570494	1.73186	0.0871632	0.820754	Luminal
TCGA-BL-A13J-3	1.43155	1.91654	0.229439	0.37516	0.36899	0.805429	1.90455	0.133582	1.7773	Luminal_infiltrated
TCGA-FJ-A3Z7	0.184678	3.63527	0.242819	0.0569296	0.111804	0.00597601	0.765869	0.0232637	0.251834	Neuronal
TCGA-XF-A9SZ	0.141354	1.8717	0.15026	0.0238753	0.103312	0.284487	1.59935	0.00807978	0.503702	Luminal_infiltrated
TCGA-DK-AA6T	0.297975	1.80822	0.690372	0.137181	0.140666	0.030912	2.20261	0.526062	0.259668	Luminal_infiltrated
TCGA-XF-A9SY	0.514462	1.82537	2.09475	0.30121	0.0562059	0.0176069	2.43706	0	0.207651	Basal_squamous
TCGA-CF-A9FL	0.219958	1.75714	0.0529886	0.306365	0.666298	0.0854205	1.41011	0.0563248	0.433313	Luminal_papillary
TCGA-4Z-AA7R	0.278427	1.67025	0.402115	0.0401673	0.0241896	0.0683638	1.31106	0.0929052	0.353154	Neuronal
TCGA-XF-A8HE	0.184218	0.606414	0.133672	0.551821	0.183967	0.326982	3.56918	0.00663879	0.106415	Basal_squamous
TCGA-DK-A1AE	0.141006	0.0532114	0.0114652	0.084667	0.531241	0.0982362	4.72927	0.0303042	0.267225	Basal_squamous
TCGA-XF-A9T2	7.70348	4.30153	8.91536	4.64739	3.79962	4.84711	2.89558	3.11685	8.26955	Neuronal
TCGA-BL-A3JM	6.54201	5.15702	9.49045	4.93595	3.8515	4.87124	4.75684	4.38169	4.70375	Neuronal
TCGA-XF-AAMX	0.0457056	1.05382	0.130996	0.00818865	0.0292102	0.182708	1.08933	0.0164885	1.45071	Luminal
TCGA-H4-A2HQ	0.49939	1.08359	0.239617	0.695019	0.0451217	0.282176	0.690956	0.0611025	1.18682	Luminal_papillary
TCGA-PQ-A6FI	0.167288	1.25884	0.0778811	0.0882925	0.0316298	0.123089	1.00479	0.00964483	0.253317	Basal_squamous
TCGA-G2-AA3C	0.00421665	0.0258648	0.0729435	0.58049	0.0209308	0.152593	3.33082	0	0.083007	Basal_squamous
TCGA-CF-A5U8	0.122416	2.77574	0.634959	0.265189	0.0571715	0.332121	0.415327	0.0283966	0.495235	Luminal_papillary
TCGA-C4-A0F0	0.0814249	0.028478	0.0671249	0.00902424	0.0944266	0.158955	1.42704	0.00911144	0.00522162	Basal_squamous
TCGA-XF-A8HF	0.354833	5.98943	1.20359	0.0402602	1.24805	0.0751969	0.895848	0.0605461	0.411194	Luminal_infiltrated
TCGA-DK-A1AG	0.205312	0.23157	0.0832786	0.318008	0.108847	0.0848164	2.39588	0.0113593	0.356691	Luminal_papillary
TCGA-DK-A3IQ	1.62055	4.99557	1.09017	1.66763	0.170269	0.183733	3.52918	0.0553493	0.267463	Luminal_infiltrated
TCGA-FJ-A3Z9	0.0658562	5.05167	0.0608779	0.1404	0.0657625	0.483578	0.2268	0.0246037	0.251344	Luminal_papillary
TCGA-DK-A3IU	0.391502	2.06301	1.42782	0.500368	0.180998	0.221654	2.4183	0.0247413	0.13878	Basal_squamous
TCGA-GD-A3OS	0.715869	4.05573	3.36577	0.730614	0.106915	0.944213	3.03935	0.593001	0.515511	Neuronal
TCGA-BT-A20Q-1	1.35629	0.486356	0.0144721	3.4553	0.355637	0.0581003	4.03869	0.878298	0.316857	Luminal_infiltrated
TCGA-GC-A3YS	0.62935	3.22451	0.83993	0.121012	0.0469733	0.174058	2.09675	0.0133544	0.135484	Basal_squamous
TCGA-GC-A3OO	0.413365	1.25501	0.225481	4.83321	0.0802535	0.112905	2.18384	0.0465854	0.205315	Luminal_infiltrated
TCGA-DK-A3IN	0.19502	2.31849	0.439544	0.0715373	0.158888	0.101098	1.52777	0.0113478	0.258932	Basal_squamous
TCGA-DK-A3WW	0.391641	0.0193165	0.116	0.0422214	0.0735024	0.138331	1.5509	0.00616688	0.0990889	Basal_squamous
TCGA-DK-A1A3	0.286211	1.38206	1.035	0.204699	0.288917	0.0592498	1.73475	0.093155	0.0126534	Luminal_infiltrated
TCGA-FD-A43P	0.301284	2.57359	0.327201	0.277617	0.377026	0.0598451	2.26462	0.367675	0.348143	Luminal_infiltrated
TCGA-E7-A3Y1	0.292892	2.8674	0.271748	1.27612	0.192312	0.165283	1.32751	0.186323	0.428167	Luminal_papillary
TCGA-XF-A9SK	0.768972	3.43766	0.881218	1.41657	0.105051	0.476157	2.02588	0.103376	0.73454	Luminal_infiltrated

## Sheet: Iyer
	NKD1	NKD2	NOTUM	LGR6	PROX1	ABHD12B	LRIG1	FGF9	MYH7B	consensusClass
BL001	6.33245	6.67184	6.47319	6.6643	6.35885	6.50542	7.14701	6.85037	6.64165	LumP
BL007	6.36672	6.41644	6.46686	6.41545	6.43853	6.55546	6.63583	6.85919	6.70719	Ba/Sq
BL008	6.38815	6.66555	6.65302	6.49895	6.33006	6.52037	7.08008	6.75737	6.61098	LumU
BL013	6.39221	6.5259	6.54865	6.53751	6.66084	6.55226	7.40666	6.62345	6.77092	LumNS
BL019	6.34651	6.67411	6.50221	6.50327	6.33174	6.57119	7.12662	6.67088	6.71836	LumP
BL020	6.46011	9.85347	6.79411	6.59717	6.36279	6.81242	6.93365	8.02103	6.44962	LumU
BL030	6.48124	7.36458	6.54962	6.47819	6.40537	6.53262	7.23719	6.6056	7.31831	Ba/Sq
BL031	6.3246	6.30563	6.51228	6.50291	6.41635	6.55078	7.62063	6.56193	7.88791	Ba/Sq
BL032	6.61325	6.90702	6.62657	6.5611	7.12586	6.5948	7.01152	6.95092	6.6336	LumP
BL033	6.46356	7.7831	6.69639	6.56336	6.39528	6.47815	7.31531	6.69948	7.45152	Ba/Sq
BL034	6.32036	6.4528	6.64711	6.44394	6.24732	6.59728	7.1486	7.33406	6.52245	Ba/Sq
BL035	6.37009	6.59862	6.61928	6.53282	6.52331	6.49308	6.72827	6.80809	6.54575	LumP
BL036	6.50704	7.33656	6.4277	6.52316	6.33836	6.63935	7.32955	7.05758	7.91393	Stroma-rich
BL037	6.4614	6.79723	6.49488	6.5805	6.27208	6.48207	7.1692	6.64092	6.67756	LumP
BL038	6.44049	6.97386	6.60905	6.4831	6.46207	6.47549	7.35467	6.81009	6.79037	LumP
BL040	6.47938	6.9108	6.87392	6.49558	6.56984	6.55799	7.43269	6.83393	6.51349	LumP
BL041	6.27906	6.58376	6.64609	6.4672	6.26481	6.51559	7.69768	6.61551	7.18007	LumP
BL043	6.49381	6.955	6.54197	6.52655	6.29701	6.52495	7.28772	6.55483	7.18396	Ba/Sq
BL048	6.31551	8.3194	6.7393	6.55154	6.37568	6.46116	7.72809	6.945	8.16228	Ba/Sq
BL049	6.44353	6.55995	6.56472	6.46265	6.31227	6.51471	7.1059	6.76526	6.62959	LumU
BL051	6.41271	6.35381	6.49223	6.53965	6.38445	6.53443	7.20374	6.52781	7.21272	Ba/Sq
BL052	6.37418	7.13347	6.57998	6.43318	6.43834	6.53046	7.47263	6.58617	7.50873	LumNS
BL055	6.34066	7.74901	6.59075	6.42944	6.32273	6.48594	7.12082	6.55418	6.47693	LumP
BL057	6.34014	8.35762	6.5699	6.48134	6.40984	6.63262	7.34698	6.7508	6.49882	LumU
BL059	6.35487	6.24682	6.5629	6.65279	6.22373	6.51427	7.2463	8.30932	6.9856	Ba/Sq
BL060	6.39767	7.28567	6.61334	6.47634	6.31967	6.52824	6.9206	6.75758	6.61289	LumP
BL061	6.46832	6.59575	6.67466	6.51992	6.44763	6.42257	7.01538	6.47519	6.75507	LumP
BL065	6.45636	6.74244	6.52517	6.57373	6.47785	6.68853	7.11983	6.4466	6.95011	Ba/Sq
BL067	6.43562	8.07632	6.64485	6.54321	6.38162	6.47552	7.69147	6.7296	7.90704	Stroma-rich
BL069	6.31886	7.47521	6.59391	6.55428	6.59163	6.62347	8.97893	6.5899	9.8713	NE-like
BL073	6.37038	7.32589	6.61241	6.44691	6.39916	6.47726	7.69947	6.66154	7.86769	Stroma-rich
BL074	6.56295	6.86813	6.73835	6.46113	6.35189	6.49764	7.07827	6.4418	6.68063	LumP
BL075	6.43562	7.7857	6.57062	6.49002	6.68155	6.50516	7.01599	6.70457	6.55185	LumP
BL085	6.29925	6.41307	6.67211	6.52529	6.3171	6.51861	7.66228	6.79391	8.1801	Ba/Sq
BL086	6.39811	9.43661	6.70374	6.60979	6.3872	6.52671	7.40809	6.84779	7.6611	LumNS
BL092	6.35542	6.47026	6.52977	6.47064	6.28324	6.54428	7.15594	7.09989	6.72579	LumU
BL093	6.52334	7.02059	6.63642	6.44358	6.33991	6.61938	7.14419	6.66864	6.99719	Ba/Sq
BL099	7.04851	9.13873	6.5318	6.52223	6.43356	6.47078	7.57638	6.74075	7.84748	Ba/Sq
BL100	6.48039	6.61645	6.48472	6.56964	6.47634	6.5448	6.95494	6.56078	6.71028	LumU
BL103	6.49929	7.37798	6.58786	6.45826	6.39839	6.48668	7.15131	6.62778	6.5477	LumP
BL107	6.45119	7.53943	8.17204	6.43262	6.74461	6.5496	7.07033	6.64723	7.10956	Stroma-rich
BL108	6.36636	6.58064	6.52226	6.35673	6.62746	6.61805	8.04375	6.73696	8.86162	NE-like
BL109	6.44088	6.98767	6.48752	6.57812	6.38278	6.47717	7.07717	6.54766	6.93326	Ba/Sq
BL110	6.34936	6.33905	6.65438	6.5225	7.53943	6.47229	7.50244	7.6733	6.65487	NE-like
BL111	6.51712	6.34625	6.44474	6.52054	6.87491	6.53327	7.52931	6.48692	7.40865	NE-like
BL112	6.53289	6.48432	6.60864	6.64033	7.12768	6.50666	7.53836	6.66719	6.90751	NE-like
BL114	6.28187	6.68165	6.59287	6.31645	7.92254	6.63116	7.15762	8.66223	6.93528	NE-like
BL115	6.37728	6.47864	6.55468	6.44924	7.19801	6.51083	7.95751	6.81861	7.88847	NE-like
BL116	6.41454	7.13672	6.9856	6.46748	6.41802	6.71634	7.40852	6.95486	6.68659	Ba/Sq
BL117	6.47914	7.27078	6.71317	6.50386	6.33179	6.5939	7.68825	6.73656	7.9921	Ba/Sq
BL118	6.49665	6.84132	6.71111	6.65566	7.13837	6.55095	7.76318	6.86875	7.9507	NE-like
BL120	6.32797	8.16382	6.58968	6.41303	6.39997	6.4921	7.39466	6.86562	7.71867	Stroma-rich
BL121	6.38361	6.39568	6.62341	6.45469	6.51697	6.6209	7.1493	6.93357	7.51756	Ba/Sq
BL122	6.4042	6.79265	6.58146	6.4698	6.36834	6.53329	6.85901	6.5842	6.65081	LumP
BL124	6.51592	8.34377	6.68336	6.46402	6.54737	6.46118	7.16404	6.64808	6.88737	Ba/Sq
BL126	6.44111	6.57718	6.96331	6.51362	6.37746	6.56518	7.62341	6.66893	8.36358	Stroma-rich
BL128	6.366	6.91212	6.78557	6.51068	6.41999	6.67544	7.05249	6.44138	7.00855	Ba/Sq
BL130	6.26904	6.47645	6.55092	6.55234	6.43641	6.60203	6.88623	6.78042	6.55652	LumP

## Sheet: Sjödahl
	NKD1	NKD2	NOTUM	LGR6	PROX1	ABHD12B	LRIG1	FGF9	MYH7B	consensusClass
Sjo.BLCA_Cx_1	6.73964	6.858	5.94412	5.00996	4.43363	4.01979	6.0959	3.17702	5.94234	LumP
Sjo.BLCA_Cx_2	6.3842	6.43134	5.73444	4.78907	4.02583	4.18724	7.73278	3.23682	6.36005	Ba/Sq
Sjo.BLCA_Cx_3	7.09582	7.25514	5.7475	5.29691	4.55272	4.27224	7.17248	3.37898	6.02331	Ba/Sq
Sjo.BLCA_Cx_4	6.35323	7.09919	5.48437	4.65149	5.69716	4.67104	4.88205	3.24783	6.16262	LumNS
Sjo.BLCA_Cx_5	6.34831	5.9823	5.39756	4.84171	3.87256	3.94874	7.18332	3.47309	6.16617	Ba/Sq
Sjo.BLCA_Cx_6	6.2615	6.39959	5.11234	4.91638	4.02199	4.34845	5.99793	3.35753	5.97536	LumU
Sjo.BLCA_Cx_7	6.6453	6.59593	5.40317	4.81898	4.31097	4.23136	6.42251	3.20096	6.0922	LumP
Sjo.BLCA_Cx_9	6.79591	6.99216	5.57216	5.16793	3.91249	4.36207	6.68716	3.38326	6.16915	Stroma-rich
Sjo.BLCA_Cx_10	6.50283	6.46824	5.0377	4.98362	3.85398	3.69199	6.06197	3.28407	6.04695	LumP
Sjo.BLCA_Cx_11	6.31607	6.27119	5.61794	5.01549	4.09784	4.35516	7.15043	3.33458	5.65474	Ba/Sq
Sjo.BLCA_Cx_12	6.88291	8.36426	6.08751	5.25845	4.72584	4.35192	6.85333	3.16097	6.34831	Stroma-rich
Sjo.BLCA_Cx_15	6.87922	6.74516	5.63571	5.10301	4.37333	4.488	6.10577	3.33403	6.14546	LumP
Sjo.BLCA_Cx_17	6.49791	6.45241	8.55797	4.69403	3.77156	4.21617	5.64706	3.34295	5.87755	Ba/Sq
Sjo.BLCA_Cx_18	6.75648	6.51679	5.73019	4.87949	3.98596	5.16522	7.13753	3.4022	5.97088	Ba/Sq
Sjo.BLCA_Cx_19	6.69084	6.82052	5.65576	5.56877	3.93901	4.18119	7.23441	3.46931	6.16802	Stroma-rich
Sjo.BLCA_Cx_20	6.5751	6.93484	5.88069	4.97272	4.32152	4.29733	6.51352	3.38702	6.46136	LumU
Sjo.BLCA_Cx_21	6.76123	7.00382	5.89219	5.01496	4.30453	4.44908	6.01222	3.59373	6.12176	LumP
Sjo.BLCA_Cx_22	7.04034	7.11685	5.3932	4.84944	3.85648	4.22038	6.02641	3.63148	6.11244	LumNS
Sjo.BLCA_Cx_23	6.89135	6.75515	5.68139	5.13318	3.9133	4.25481	6.5732	3.28759	6.22587	Ba/Sq
Sjo.BLCA_Cx_24	6.77929	6.63745	5.71738	4.95141	4.27312	4.50138	7.26947	3.13389	6.12754	Ba/Sq
Sjo.BLCA_Cx_25	7.51926	7.57801	5.97014	5.11929	5.03279	4.2651	6.64713	3.3744	6.12008	Ba/Sq
Sjo.BLCA_Cx_26	6.77008	6.70457	5.97467	4.87524	5.93981	4.29296	6.1683	3.57072	5.79353	LumNS
Sjo.BLCA_Cx_27	7.06602	7.35365	5.95955	5.23703	4.28004	4.40101	7.40443	3.52717	5.8654	Ba/Sq
Sjo.BLCA_Cx_29	6.89932	7.43492	6.00895	5.33238	4.58374	3.9757	6.96939	3.53231	5.95138	Ba/Sq
Sjo.BLCA_Cx_31	6.72468	6.86633	6.02119	4.93817	3.93607	4.28412	6.57036	3.25707	5.68691	Ba/Sq
Sjo.BLCA_Cx_32	7.15498	7.0507	5.77085	5.08703	4.64324	5.08637	5.18933	3.81653	6.17409	LumP
Sjo.BLCA_Cx_33	6.51076	6.50528	5.68423	5.0285	4.44831	4.11134	5.66481	3.60987	5.85059	Ba/Sq
Sjo.BLCA_Cx_34	7.65247	6.42528	5.89973	6.31523	4.36207	3.9502	6.89992	4.11324	6.0989	Ba/Sq
Sjo.BLCA_Cx_35	6.58538	6.64644	5.5516	5.08128	8.15106	3.87309	6.23674	3.96651	5.91886	NE-like
Sjo.BLCA_Cx_36	6.48179	6.64544	5.4696	4.94291	4.53725	4.12845	6.10228	3.53701	6.17127	Ba/Sq
Sjo.BLCA_Cx_37	6.63213	6.31469	5.79253	4.98895	5.33738	4.30561	5.25635	3.22931	5.75897	LumP
Sjo.BLCA_Cx_39	6.61092	6.32428	5.99074	5.05179	4.97786	4.03951	7.23551	3.15782	6.29659	Ba/Sq
Sjo.BLCA_Cx_41	7.0176	7.33807	6.08778	5.28302	4.58814	4.56159	6.62131	3.32721	6.179	Ba/Sq
Sjo.BLCA_Cx_42	6.96742	7.0526	6.45255	5.51354	4.96298	4.27982	6.72237	3.83832	6.19821	Ba/Sq
Sjo.BLCA_Cx_43	7.08113	6.82474	6.12389	4.90291	4.28298	4.61602	5.98346	3.61099	6.69585	LumP
Sjo.BLCA_Cx_44	6.83204	6.32191	5.97184	5.19412	4.65384	4.6836	6.15201	3.44925	6.30251	Ba/Sq
Sjo.BLCA_Cx_47	6.78796	6.72954	5.87638	5.20647	4.8849	4.24129	5.63974	3.50847	6.05334	Ba/Sq
Sjo.BLCA_Cx_48	7.47548	7.29327	6.22615	5.26078	4.12822	4.39382	6.39189	3.63987	6.26965	Stroma-rich
Sjo.BLCA_Cx_49	6.26361	6.21667	5.72478	5.2299	4.12349	5.17309	5.84682	3.54728	6.157	LumP
Sjo.BLCA_Cx_50	6.29564	6.43739	6.0871	5.60764	4.38804	4.08492	5.83373	3.42215	6.22658	LumU
Sjo.BLCA_Cx_51	6.33567	6.403	5.88871	5.3945	4.29798	3.97132	5.46598	3.47907	6.02089	LumNS
Sjo.BLCA_Cx_52	6.24014	6.31578	5.84808	4.99935	4.05731	4.45376	5.43831	3.54423	5.98709	LumNS
Sjo.BLCA_Cx_53	6.41426	6.16262	5.72989	5.45628	3.90428	4.24472	6.28943	3.36725	5.85443	Ba/Sq
Sjo.BLCA_Cx_54	6.28237	6.44635	5.96773	5.10199	4.28547	4.02462	6.13762	3.62731	5.87422	Ba/Sq
Sjo.BLCA_Cx_55	7.46861	7.44058	6.60854	5.1885	4.15955	4.43969	6.51805	3.42189	6.13295	Stroma-rich
Sjo.BLCA_Cx_56	6.0657	6.01363	6.26727	5.11488	4.14551	3.9601	5.86524	3.66056	5.9049	LumU
Sjo.BLCA_Cx_57	6.62375	6.92801	6.0052	5.19053	4.34367	4.2778	6.31054	3.35495	6.13972	LumNS
Sjo.BLCA_Cx_59	6.70898	7.05701	6.12954	5.53621	4.31935	4.0164	5.86123	3.49108	6.06368	LumNS
Sjo.BLCA_Cx_60	6.44406	6.23424	5.70985	5.32409	4.75953	4.10393	5.29613	3.32663	6.10044	LumNS
Sjo.BLCA_Cx_61	6.25145	5.98666	5.56543	5.41809	4.76184	3.89106	6.94824	4.25412	6.07588	Stroma-rich
Sjo.BLCA_Cx_62	6.39417	6.18745	5.77202	5.17101	4.13463	4.11061	5.99861	3.49194	5.85873	Ba/Sq
Sjo.BLCA_Cx_63	6.72793	6.91817	6.49392	5.86611	4.99526	4.05399	6.04041	3.94113	6.44337	LumU
Sjo.BLCA_Cx_64	6.97992	7.14616	6.31455	5.64391	4.85914	4.20486	6.48292	3.94485	6.40137	LumNS
Sjo.BLCA_Cx_65	6.54327	6.71997	6.0382	5.61616	4.38464	4.04048	5.85574	3.6815	6.24921	LumNS
Sjo.BLCA_Cx_66	6.66334	7.35294	6.34181	5.35568	4.28319	4.13222	7.80637	3.57045	6.23661	Stroma-rich
Sjo.BLCA_Cx_67	6.19992	6.10923	5.58823	5.01851	4.17944	3.93227	6.42108	3.41551	6.38985	LumP
Sjo.BLCA_Cx_72	7.02757	7.57649	6.34446	5.26232	4.22529	3.74415	6.59455	3.6228	6.51035	LumNS
Sjo.BLCA_Cx_73	6.31703	6.81561	6.13566	4.78403	4.36898	3.51777	5.89039	3.4635	6.22886	LumU
Sjo.BLCA_Cx_74	6.77915	7.07985	6.02828	5.41575	5.91336	4.02511	7.69669	3.4458	6.42363	Stroma-rich
Sjo.BLCA_Cx_75	6.73977	6.92263	5.90732	4.86106	4.88759	4.02844	7.00754	3.12782	5.89732	Ba/Sq
Sjo.BLCA_Cx_76	6.85144	7.60163	5.94147	5.13091	4.65365	3.91583	6.69112	3.37111	6.06666	Ba/Sq
Sjo.BLCA_Cx_77	6.32048	7.13803	6.22943	4.8721	4.26905	4.95522	5.95855	3.70902	6.2782	Ba/Sq
Sjo.BLCA_Cx_80	6.86633	7.44001	6.16788	5.3657	4.79606	4.24041	6.93554	3.57851	6.12008	Ba/Sq
Sjo.BLCA_Cx_81	6.91277	7.39051	6.23463	5.35454	4.52389	4.28571	6.73893	3.45265	6.45183	Ba/Sq
Sjo.BLCA_Cx_83	6.84875	7.31481	6.00704	5.55128	4.42799	4.1437	6.99637	3.66892	6.40862	Stroma-rich
Sjo.BLCA_Cx_84	7.35951	7.95937	6.00089	4.74146	5.19376	4.45691	6.45268	3.53375	5.85689	Stroma-rich
Sjo.BLCA_Cx_85	7.01197	7.79898	6.16063	5.52295	4.52347	4.21047	7.03733	3.56037	6.3322	Ba/Sq
Sjo.BLCA_Cx_86	6.81803	6.36306	5.57978	5.09653	8.68995	3.906	6.20929	3.89794	6.14139	NE-like
Sjo.BLCA_Cx_88	6.61904	6.62751	6.02598	5.00026	4.15485	4.20376	6.89316	3.35753	5.92653	Ba/Sq
Sjo.BLCA_Cx_90	6.83234	7.12824	6.09019	5.20062	4.41776	4.32349	5.87926	3.49653	5.97199	LumU
Sjo.BLCA_Cx_91	6.75035	7.20709	5.8471	5.15356	4.59571	4.08848	6.75048	3.2136	5.96396	Ba/Sq
Sjo.BLCA_Cx_92	6.22361	6.51536	6.0725	5.04017	4.64742	3.68335	6.9368	4.05708	5.9019	LumU
Sjo.BLCA_Cx_93	6.60472	7.53971	5.61452	5.15137	5.26146	4.18419	6.10536	3.54482	6.21479	LumU
Sjo.BLCA_Cx_94	6.97448	6.87532	5.99443	5.48933	4.58494	4.384	7.37191	3.67028	5.65272	Ba/Sq
Sjo.BLCA_Cx_96	6.33767	7.53421	6.19949	5.24598	4.34952	4.4367	5.84725	3.83703	6.10072	LumU
Sjo.BLCA_Cx_97	6.69043	6.95632	6.01251	5.40874	4.43735	4.44283	5.79007	3.91174	6.17704	LumU
Sjo.BLCA_Cx_99	6.1988	6.17669	5.8294	4.98271	4.17132	4.04861	5.48559	3.82149	6.10827	LumU
Sjo.BLCA_Cx_100	6.39553	6.86749	5.75385	4.94415	4.2235	4.69385	7.99396	3.56384	5.91134	Stroma-rich
Sjo.BLCA_Cx_101	6.68716	6.90008	5.78248	4.87446	4.48186	4.76932	6.28816	3.77664	5.91307	LumP
Sjo.BLCA_Cx_103	10.804	7.31771	10.7914	5.85228	9.49621	5.90563	5.90519	5.79963	8.15889	Ba/Sq
Sjo.BLCA_Cx_104	6.69614	6.84982	5.79687	5.46722	4.38136	4.49481	7.32026	3.7893	6.24654	LumP
Sjo.BLCA_Cx_105	7.2876	7.02336	6.0826	5.23721	4.22686	4.54453	6.6926	4.06969	5.75284	Stroma-rich
Sjo.BLCA_Cx_106	6.24423	6.5951	5.97	5.43022	4.68341	4.68177	6.10629	3.86219	6.11896	LumP
Sjo.BLCA_Cx_108	6.33913	6.52209	5.75575	4.74267	5.63706	4.77843	5.76018	3.54842	6.19291	Stroma-rich
Sjo.BLCA_Cx_109	6.54243	6.96377	6.13817	4.90089	4.08402	4.4282	6.40327	3.62731	6.38223	Ba/Sq
Sjo.BLCA_Cx_110	6.68803	6.88307	6.04397	5.20629	3.89613	4.04885	5.77888	3.93804	6.2448	LumU
Sjo.BLCA_Cx_111	6.82983	6.92845	6.09663	5.1512	4.54348	4.26138	6.33713	3.56908	6.16222	LumP
Sjo.BLCA_Cx_112	6.28436	6.56707	5.64876	5.17085	4.3127	4.22017	8.43489	3.73069	6.46211	Ba/Sq
Sjo.BLCA_Cx_113	7.10082	7.28723	6.30193	5.20751	4.05562	4.51248	7.6603	4.15462	6.72836	Ba/Sq
Sjo.BLCA_Cx_114	6.73145	7.21617	6.21095	5.0379	4.31959	4.16853	6.14765	3.67517	5.97028	Ba/Sq
Sjo.BLCA_Cx_115	6.72939	7.02678	6.13634	4.90631	4.53867	4.17856	7.69933	3.45443	6.13902	Stroma-rich
Sjo.BLCA_Cx_116	6.27861	6.76328	6.25072	5.32611	4.07797	4.56076	7.19959	3.83412	5.89532	LumNS
Sjo.BLCA_Cx_117	6.63356	6.72165	6.0185	5.121	4.0234	4.52101	6.06395	3.6839	5.6451	LumP
Sjo.BLCA_Cx_119	6.67668	7.00754	5.73094	5.51557	4.85005	4.19064	7.12662	4.21345	6.08471	Stroma-rich
Sjo.BLCA_Cx_120	6.26799	6.95525	5.73314	5.38579	3.82976	3.84576	5.53621	3.96085	6.07656	LumU
Sjo.BLCA_Cx_123	6.77037	7.28831	5.99948	6.43597	4.21023	3.73941	8.08448	3.98075	6.18987	Ba/Sq
Sjo.BLCA_Cx_124	8.55904	9.20674	6.61728	5.51292	4.19265	4.29994	7.42712	4.0706	6.43754	Stroma-rich
Sjo.BLCA_Cx_126	7.5524	7.99129	6.56155	5.46299	4.26116	4.0015	6.86969	3.57152	6.0843	Ba/Sq
Sjo.BLCA_Cx_127	7.6454	7.72046	6.94035	5.52203	4.7988	3.81967	6.44462	3.87153	6.50935	Ba/Sq
Sjo.BLCA_Cx_128	6.73951	8.4265	6.16672	5.07893	4.23202	3.69342	6.42499	3.61177	6.00203	LumNS
Sjo.BLCA_Cx_129	6.05586	6.32484	5.94315	4.86896	4.11512	4.42928	5.60822	4.10881	5.93732	LumU
Sjo.BLCA_Cx_130	6.90008	6.9165	6.46056	5.30678	4.34607	4.09739	6.27847	4.10881	6.21396	LumNS
Sjo.BLCA_Cx_131	6.20749	6.39065	5.57277	5.00261	4.07414	3.78451	5.5333	3.86994	6.21165	LumU
Sjo.BLCA_Cx_132	7.16679	7.65663	6.28422	5.23009	4.81311	5.07569	6.73651	3.94971	6.23226	Stroma-rich
Sjo.BLCA_Cx_133	6.29281	6.82065	5.80482	4.91399	3.81043	4.06415	6.34748	3.85273	6.06555	LumU
Sjo.BLCA_Cx_134	7.0074	7.06635	6.20749	5.43227	3.84245	3.92564	6.69599	4.63106	6.40513	Stroma-rich
Sjo.BLCA_Cx_136	6.99118	7.19789	6.28293	5.666	4.69802	4.01664	7.76583	4.09365	6.55448	Stroma-rich
Sjo.BLCA_Cx_137	7.63859	8.45011	6.22561	5.64436	4.18901	4.1437	6.4849	3.72162	6.26266	LumP
Sjo.BLCA_Cx_138	6.77831	6.71589	6.13817	5.19945	4.18925	4.00538	6.12856	3.79881	6.09436	LumP
Sjo.BLCA_Cx_139	6.54855	6.74686	6.16108	5.72581	3.65222	4.40145	5.7666	3.94583	6.30655	LumP
Sjo.BLCA_Cx_140	6.94683	7.12824	6.11681	5.11718	4.03186	3.77878	5.99269	3.96213	6.34874	LumP
Sjo.BLCA_Cx_141	6.9893	7.69838	6.38611	5.39823	4.44601	3.65538	6.28744	4.40516	6.1971	LumNS
Sjo.BLCA_Cx_142	6.80157	6.97916	5.74992	5.11215	4.54943	4.2372	8.10587	3.70469	6.20371	Ba/Sq
Sjo.BLCA_Cx_143	7.38487	8.22135	6.62835	5.61962	4.19563	3.99642	7.50115	3.74756	6.16802	Stroma-rich
Sjo.BLCA_Cx_145	6.92082	6.90619	5.80005	5.26113	5.0476	4.68772	7.16025	3.21054	6.42235	Ba/Sq
Sjo.BLCA_Cx_147	6.37982	6.81289	5.79643	5.40971	4.5179	4.28004	6.19906	3.89029	6.76592	LumP
Sjo.BLCA_Cx_148	6.87382	7.07169	5.90893	5.26462	4.04472	4.45712	7.48795	3.5005	6.54868	Ba/Sq
Sjo.BLCA_Cx_149	6.94588	7.12134	5.87452	5.52218	4.43474	3.84524	7.34854	3.45752	6.51967	Ba/Sq
Sjo.BLCA_Cx_151	6.85815	6.69344	6.02513	5.4473	4.51895	4.35018	6.3794	3.28229	6.25706	Stroma-rich
Sjo.BLCA_Cx_152	7.38015	8.05506	6.0444	5.44508	5.11268	4.41904	8.92474	3.71509	7.22446	Stroma-rich
Sjo.BLCA_Cx_153	6.77216	6.67498	6.00463	5.63647	4.17719	3.99666	7.15283	3.51127	6.36797	Ba/Sq
Sjo.BLCA_Cx_154	6.74502	6.80491	5.9474	5.45189	4.70891	4.2778	6.19935	3.76818	6.6406	LumU
Sjo.BLCA_Cx_155	6.62089	6.38998	5.9961	5.33723	5.30131	4.02559	7.00709	3.79193	6.42051	NE-like
Sjo.BLCA_Cx_156	6.97857	7.20997	5.81637	5.50346	4.83311	4.31362	6.55857	3.5769	6.56015	Ba/Sq
Sjo.BLCA_Cx_157	6.35546	7.17488	5.85046	5.39352	4.85897	4.63392	6.93842	3.63231	6.33167	Ba/Sq
Sjo.BLCA_Cx_159	6.56112	6.27713	6.5161	5.3049	5.25698	3.68042	5.7314	3.79881	6.6292	NE-like
Sjo.BLCA_Cx_160	6.999	7.8385	6.05375	5.54631	4.3092	4.23946	5.75385	3.61124	6.56029	LumP
Sjo.BLCA_Cx_161	6.96727	7.06348	6.04639	5.37587	4.21091	4.29432	6.31883	3.67106	6.60983	LumU
Sjo.BLCA_Cx_162	6.34666	6.26237	5.49344	4.92576	4.13554	4.06758	5.79991	3.53814	6.14991	LumU
Sjo.BLCA_Cx_163	7.10476	6.90319	6.12021	5.3706	4.44622	4.55477	6.39374	3.36463	6.33042	Ba/Sq
Sjo.BLCA_Cx_165	7.37287	7.22499	5.89206	5.47917	4.74716	4.86251	7.31936	3.6678	6.40457	Ba/Sq
Sjo.BLCA_Cx_168	7.28597	7.19504	5.61919	5.12779	4.50477	4.65384	6.33232	3.68901	6.09663	Ba/Sq
Sjo.BLCA_Cx_170	6.87875	7.73501	5.8102	4.9125	4.98433	4.52553	5.39789	3.31296	6.07416	LumNS
Sjo.BLCA_Cx_172	6.96789	7.01823	6.0035	5.26197	4.73279	4.14253	5.70726	3.73941	6.33626	LumU
Sjo.BLCA_Cx_174	7.14964	6.83822	5.80369	5.84654	4.51473	4.88942	6.87382	3.67003	6.2694	Ba/Sq
Sjo.BLCA_Cx_175	6.82447	7.83795	5.78364	4.87783	4.44709	4.0479	6.33042	3.80432	6.03732	LumNS
Sjo.BLCA_Cx_176	6.71152	6.80565	5.70423	5.74481	4.47156	4.23159	5.59359	3.45559	6.00188	LumNS
Sjo.BLCA_Cx_177	7.03043	7.58396	6.09408	5.56316	5.77396	4.14595	6.75897	3.95645	6.19304	LumNS
Sjo.BLCA_Cx_178	7.12775	6.78166	5.88084	6.11313	4.03928	4.08376	6.38183	3.70358	6.26308	LumP
Sjo.BLCA_Cx_179	6.78992	7.08655	5.99637	5.682	4.36048	4.18556	6.30627	3.57179	6.20818	LumNS
Sjo.BLCA_Cx_181	7.86278	7.86016	6.25436	5.16019	4.48486	5.85502	6.8111	3.51895	6.09132	Ba/Sq
Sjo.BLCA_Cx_182	7.00521	7.00913	5.87088	5.31665	4.33227	4.29452	6.02205	3.59707	6.16301	LumP
Sjo.BLCA_Cx_184	6.69713	6.14574	5.52452	5.19894	4.27403	4.84664	6.69628	3.43003	5.70669	Ba/Sq
Sjo.BLCA_Cx_185	6.9277	6.84272	5.82243	5.44052	4.04472	4.16506	6.5732	3.72299	6.21451	Ba/Sq
Sjo.BLCA_Cx_186	7.90711	8.18	5.99918	5.3358	4.90404	4.44012	6.86169	3.75818	6.20607	Stroma-rich
Sjo.BLCA_Cx_187	6.58922	6.57831	5.69586	5.55128	4.95339	3.73499	7.14521	3.66133	6.2178	Stroma-rich
Sjo.BLCA_Cx_188	6.53812	6.42761	5.6826	5.2842	4.15641	4.12512	5.84694	3.64264	5.90604	LumU
Sjo.BLCA_Cx_189	6.53741	7.08831	5.52543	4.94746	4.19725	4.59161	5.63412	3.62983	5.84668	LumP
Sjo.BLCA_Cx_190	6.84565	7.16647	5.76362	5.43495	3.89185	4.46736	5.93107	3.5766	6.19088	LumNS
Sjo.BLCA_Cx_191	6.37658	6.23015	5.59253	5.31748	4.1123	4.22956	6.8464	3.62345	6.06114	Ba/Sq
Sjo.BLCA_Cx_192	6.87073	7.5824	5.6735	5.15338	4.08918	5.2226	7.03796	4.06969	6.00393	LumP
Sjo.BLCA_Cx_193	7.48754	7.67657	6.3943	5.72194	4.61167	4.21505	6.5249	4.58108	6.68915	Ba/Sq
Sjo.BLCA_Cx_194	7.3208	7.29098	6.14922	4.64885	4.16047	6.54772	6.26208	4.16853	6.12021	Ba/Sq
Sjo.BLCA_Cx_195	6.82079	7.08368	5.61977	4.96827	6.5779	4.64646	6.4228	4.36024	6.04083	LumNS
Sjo.BLCA_Cx_196	6.66079	6.75925	5.82067	5.08199	4.36091	4.20614	7.05421	4.14208	6.01222	Stroma-rich
Sjo.BLCA_Cx_197	10.7914	7.9808	10.8455	5.59971	9.29567	7.74988	7.03516	4.75711	7.55003	Ba/Sq
Sjo.BLCA_Cx_198	6.56336	6.63643	5.43925	4.97044	4.3649	4.57675	6.93991	4.19725	5.83592	LumP
Sjo.BLCA_Cx_200	6.96954	7.43178	5.58636	5.31093	6.70729	4.22442	6.87473	4.48168	6.21191	NE-like
Sjo.BLCA_Cx_201	6.9453	7.4277	5.83839	5.00457	4.23447	4.27604	6.21409	4.11324	5.9577	LumU
Sjo.BLCA_Cx_203	7.59032	7.27852	5.97987	5.22822	4.15775	5.20128	6.90097	4.30303	6.28787	Stroma-rich
Sjo.BLCA_Cx_204	7.17012	7.91877	6.02813	5.04359	4.36446	4.53725	6.9484	4.15617	6.52816	Stroma-rich
Sjo.BLCA_Cx_208	7.31699	7.0769	6.00061	5.14693	4.43071	4.90089	6.78707	3.96139	6.07403	Ba/Sq
Sjo.BLCA_Cx_209	7.25477	7.88951	5.97564	5.11488	4.57883	4.39727	6.20208	3.98644	6.35449	LumNS
Sjo.BLCA_Cx_210	7.45771	6.97202	6.01514	5.04339	5.0407	4.66102	7.30729	3.98859	6.09648	Ba/Sq
Sjo.BLCA_Cx_211	6.88102	6.57942	5.86193	5.04377	6.45794	4.06179	7.18407	4.06946	6.77169	NE-like
Sjo.BLCA_Cx_212	7.86744	8.01662	6.63413	5.18188	4.06969	4.51017	7.49239	4.09037	6.22958	Stroma-rich
Sjo.BLCA_Cx_213	6.7942	6.1683	5.59063	4.60901	5.56769	5.22207	5.73457	4.36403	5.59727	NE-like
Sjo.BLCA_Cx_215	7.19521	8.28262	6.0922	5.39566	4.23845	4.8847	6.38641	4.14228	6.33885	LumNS
Sjo.BLCA_Cx_216	6.41496	6.8391	5.82407	5.78336	4.33575	5.66	6.27205	3.88161	6.3828	Ba/Sq
Sjo.BLCA_Cx_217	6.17041	6.11823	5.61084	5.08028	4.63569	4.95358	5.6626	3.76898	5.70957	LumP
Sjo.BLCA_Cx_218	6.81168	6.97139	6.20637	5.11285	4.63727	4.74831	6.07816	3.99322	6.2893	Ba/Sq
Sjo.BLCA_Cx_219	6.65895	6.85696	6.19304	5.18494	4.57066	4.48399	6.92952	4.09084	6.46724	Ba/Sq
Sjo.BLCA_Cx_221	6.2746	6.3432	5.80574	4.93367	4.1221	4.32372	5.86036	3.84417	6.30309	LumU
Sjo.BLCA_Cx_222	6.79734	6.65923	6.67799	5.82109	5.02352	4.30476	6.8816	4.26861	6.99685	Ba/Sq
Sjo.BLCA_Cx_223	6.43782	6.72038	6.1663	5.65815	4.58853	4.21416	6.69572	4.1123	6.42761	Stroma-rich
Sjo.BLCA_Cx_224	6.85404	7.00428	6.10937	4.98099	5.10162	4.12938	6.30869	4.11791	6.22561	Ba/Sq
Sjo.BLCA_Cx_225	6.4381	6.60125	6.06794	4.85379	4.5817	5.00183	7.52122	4.00779	6.31194	Ba/Sq
Sjo.BLCA_Cx_226	6.54466	6.44846	5.99004	5.15445	4.72915	4.25144	7.0046	4.12706	6.00981	Ba/Sq
Sjo.BLCA_Cx_228	6.71049	7.25495	6.21451	5.64937	4.98746	4.60698	7.02568	4.01859	6.70757	Ba/Sq
Sjo.BLCA_Cx_229	6.34735	6.54287	6.10993	5.80773	4.24758	4.61348	7.09754	3.84218	5.97043	Ba/Sq
Sjo.BLCA_Cx_230	6.64004	7.29365	6.16008	5.21397	4.63087	4.56262	6.73494	3.93656	6.15104	Ba/Sq
Sjo.BLCA_Cx_233	6.87666	7.04881	6.14339	5.07289	4.40735	4.47959	7.01087	3.85096	6.42067	Stroma-rich
Sjo.BLCA_Cx_234	6.98752	7.3515	6.07211	5.67868	4.6017	4.48422	6.98143	3.8588	6.49292	Ba/Sq
Sjo.BLCA_Cx_235	7.22667	7.94755	6.46348	5.59223	4.52287	4.34301	7.30423	3.94021	6.81231	Stroma-rich
Sjo.BLCA_Cx_236	7.07342	7.50652	6.49915	5.32979	4.59591	4.61127	6.97648	4.39341	6.50199	Ba/Sq
Sjo.BLCA_Cx_238	6.50781	6.6578	6.17524	5.20062	4.72753	4.39932	6.11795	3.81522	6.4705	Stroma-rich
Sjo.BLCA_Cx_239	6.91158	7.25495	6.50227	5.47679	4.60517	4.3859	6.5263	3.99222	6.46123	LumNS
Sjo.BLCA_Cx_240	7.19721	7.58438	6.35575	5.78091	4.75892	3.95594	6.61888	3.79857	6.29077	Stroma-rich
Sjo.BLCA_Cx_241	6.49692	8.62409	5.88169	5.49193	4.66727	4.62689	5.93036	3.47563	6.17914	LumP
Sjo.BLCA_Cx_242	6.20566	6.41939	5.59727	5.45015	4.2512	4.47409	5.67732	3.56795	6.12503	LumU
Sjo.BLCA_Cx_243	10.5323	9.77544	11.3405	5.77705	6.26295	5.25635	7.13377	5.93619	9.04374	Ba/Sq
Sjo.BLCA_Cx_244	6.52562	6.97571	5.8945	5.9255	4.23136	4.31315	6.44887	3.57605	6.17084	LumP
Sjo.BLCA_Cx_245	6.51896	7.05717	5.86422	5.3903	4.67388	4.22466	6.75246	3.75792	6.14408	Ba/Sq
Sjo.BLCA_Cx_246	6.37632	7.30711	5.78596	6.66334	4.61307	4.30058	7.70955	3.73149	6.21275	Stroma-rich
Sjo.BLCA_Cx_247	6.14505	6.68491	5.97987	5.3327	4.4915	4.20886	5.85945	3.54114	5.881	LumU
Sjo.BLCA_Cx_248	6.76372	7.09903	5.94712	5.59522	4.21572	4.58695	5.84172	3.54333	5.84781	LumP
Sjo.BLCA_Cx_251	6.53274	6.94947	5.98346	5.5264	5.85804	4.24086	7.21236	3.69371	6.05029	Stroma-rich
Sjo.BLCA_Cx_255	7.00211	7.86376	6.00563	5.53747	4.5337	4.15573	6.54709	3.93386	6.17027	LumNS
Sjo.BLCA_Cx_256	6.13999	6.78739	5.78206	5.20495	4.28389	4.12585	6.2407	3.45863	6.40597	LumNS
Sjo.BLCA_Cx_257	6.59648	7.03123	5.85373	5.30728	4.61665	5.01064	7.56772	3.48592	5.54978	Ba/Sq
Sjo.BLCA_Cx_258	7.01055	7.61624	6.1294	5.59601	4.39553	4.35647	5.85561	3.58821	6.19222	LumP
Sjo.BLCA_Cx_260	6.80963	7.3958	5.75503	5.52311	4.85441	4.3008	6.80505	3.51207	6.154	Stroma-rich
Sjo.BLCA_Cx_261	6.51909	6.64401	6.10366	5.59985	4.31845	4.1751	6.12997	3.68901	6.03389	LumNS
Sjo.BLCA_Cx_262	6.58273	7.12579	6.34474	5.51445	4.48186	4.26092	7.18129	3.68499	6.25581	Ba/Sq
Sjo.BLCA_Cx_264	7.55264	7.49582	6.59082	5.63044	4.82638	4.20464	6.62047	3.63445	6.6914	Stroma-rich
Sjo.BLCA_Cx_266	6.78649	6.58452	5.67215	5.49773	4.53267	4.27912	6.17041	3.79217	6.31054	Stroma-rich
Sjo.BLCA_Cx_268	7.28507	6.76936	6.07743	5.44276	4.64487	4.74971	7.07503	3.98784	6.02062	Stroma-rich
Sjo.BLCA_Cx_269	6.78722	6.87636	6.21028	5.21414	4.62992	4.49501	5.91801	3.65727	6.15884	LumU
Sjo.BLCA_Cx_270	6.92427	6.71279	6.00103	5.25455	4.46726	4.63807	7.09919	4.07293	5.91901	Ba/Sq
Sjo.BLCA_Cx_271	7.56292	7.54391	6.1776	5.40811	4.65859	4.00828	6.26121	3.5992	6.24353	LumNS
Sjo.BLCA_Cx_272	6.59606	6.61092	7.92848	5.34923	4.30347	4.07475	5.87523	3.7109	6.2158	Stroma-rich
Sjo.BLCA_Cx_274	6.99323	7.01791	5.74257	5.71723	4.35213	4.33334	8.56416	3.5565	6.26685	LumP
Sjo.BLCA_Cx_275	6.94731	6.65764	5.74693	5.26646	4.53603	3.82041	5.54357	3.71062	5.79024	LumNS
Sjo.BLCA_Cx_276	6.94256	6.86424	5.9322	5.42282	4.71714	4.75577	5.86799	3.469	6.18575	LumNS
Sjo.BLCA_Cx_277	7.0416	6.94604	6.02698	5.28621	4.52637	4.29817	6.15488	3.87077	5.97621	Ba/Sq
Sjo.BLCA_Cx_278	6.65982	7.67047	5.84581	5.04629	4.20821	4.00342	5.90806	3.98124	5.97467	LumU
Sjo.BLCA_Cx_279	6.75429	7.18728	5.99918	5.06018	4.47197	4.01884	6.31054	3.64676	6.47538	Stroma-rich
Sjo.BLCA_Cx_281	6.97557	7.10261	6.28491	6.55135	4.24359	4.49589	5.55449	3.63202	6.44899	LumP
Sjo.BLCA_Cx_282	6.95069	7.03171	6.02331	5.15239	4.6086	4.41756	6.31469	3.97229	6.34735	Stroma-rich
Sjo.BLCA_Cx_283	7.31519	7.38127	6.35323	5.31209	4.854	4.18119	6.57166	3.67189	6.3588	LumNS
Sjo.BLCA_Cx_284	7.0046	7.37422	5.88481	5.15601	4.27516	4.50309	6.51187	3.7978	6.2263	Stroma-rich
Sjo.BLCA_Cx_285	7.15283	7.26722	6.15118	4.87873	4.87579	3.97639	6.97793	3.55285	6.4127	Ba/Sq
Sjo.BLCA_Cx_286	6.70118	8.16576	6.11637	5.29518	4.46878	4.38484	5.95209	3.52921	6.32162	LumU
Sjo.BLCA_Cx_287	8.04183	8.24846	5.98533	5.39676	4.6245	4.27112	7.31302	3.83281	6.37576	Stroma-rich
Sjo.BLCA_Cx_289	6.9165	7.10048	5.58959	5.35935	4.29973	4.55762	6.10044	3.55705	5.97635	Ba/Sq
Sjo.BLCA_Cx_290	6.70472	6.94947	5.90162	5.15828	4.22596	4.17363	5.72842	3.62567	6.91562	LumU
Sjo.BLCA_Cx_291	7.08831	7.31647	5.85502	4.99199	4.38072	3.83566	5.92993	3.60277	6.66024	LumP
Sjo.BLCA_Cx_292	6.23828	6.60569	5.54752	5.02936	4.11558	4.40979	5.82082	3.509	6.16355	LumP
Sjo.BLCA_Cx_293	7.48795	7.34996	6.239	5.81991	4.68734	5.27441	6.40014	3.16429	6.0478	Stroma-rich
Sjo.BLCA_Cx_294	6.96056	6.36048	6.83595	5.33124	4.30833	4.94926	5.80384	3.64125	6.54301	Ba/Sq
Sjo.BLCA_Cx_295	6.84018	6.61917	6.73651	5.51666	6.42802	4.41904	6.39358	3.92339	6.33345	NE-like
Sjo.BLCA_Cx_296	7.04619	8.19381	5.57232	5.48313	4.84867	4.55658	6.28321	3.37811	6.16548	LumNS
Sjo.BLCA_Cx_297	7.11269	7.20212	6.17914	5.63014	4.37184	4.63924	6.49192	3.89005	6.61147	Stroma-rich
Sjo.BLCA_Cx_298	6.71533	6.58538	5.38674	5.34054	7.58308	4.44666	5.89777	4.60779	6.25187	NE-like
Sjo.BLCA_Cx_299	7.51638	7.53259	6.21624	5.47055	4.43843	4.87542	6.39302	3.72162	6.57022	Ba/Sq
Sjo.BLCA_Cx_300	6.90304	6.89824	5.70766	5.51957	4.45794	5.38382	5.49455	3.1357	6.21794	Ba/Sq
Sjo.BLCA_Cx_301	6.60826	6.99655	5.6184	5.27726	4.8548	4.45854	6.77672	3.63067	6.04765	Stroma-rich
Sjo.BLCA_Cx_302	6.69372	6.79778	5.52543	5.05368	4.39597	5.03041	5.54993	3.21142	6.10643	LumNS
Sjo.BLCA_Cx_303	6.2924	6.11498	5.3203	5.10199	4.415	4.52948	6.00247	3.31915	5.93519	LumU
Sjo.BLCA_Cx_304	6.70786	7.75482	5.70507	4.93872	4.85576	4.74127	6.17409	3.25854	6.05774	LumU
Sjo.BLCA_Cx_305	6.95509	6.43498	5.78877	5.70711	4.34782	4.61188	5.75911	3.93049	5.86292	LumP
Sjo.BLCA_Cx_306	6.54133	7.34926	5.69193	5.45888	3.9876	4.71281	5.64966	3.60821	6.28237	LumP
Sjo.BLCA_Cx_307	6.11146	5.99512	5.1018	5.02121	4.28547	4.80379	6.11809	3.72912	5.98272	LumP
