# Supplementary material for: Analysis of open chromatin regions in bladder cancer links β-catenin mutations and Wnt signaling with neuronal subtype of bladder cancer
Source: Sci Rep. 2020 Oct 29;10:18667. doi: 10.1038/s41598-020-75688-0 (PMC7596510; doi:10.1038/s41598-020-75688-0)
Supplement: Supplementary file 7 — Supplementary Table S6. [file 41598_2020_75688_MOESM7_ESM.xlsx]

## Sheet: Sayfa1
Affected Donor	Gene	Protein Change	DANN	SIFT	PROVEAN	Mutation Effect on Protein
TCGA-ZF-AA4R-01	AXIN2	R702C	0.9994 (Damaging)	Damaging	Damaging	no protein features affected
TCGA-YC-A9TC-01	APC	E2516Q	0.9982 (Damaging)	Tolerated	Neutral	MOD_RES Phosphoserine - might get lost (downstream of altered splice site) | MOD_RES Phosphothreonine - might get lost
TCGA-XF-AAMG-01	TNKS2	Q362E	0.9819 (Damaging)	Tolerated	Neutral	DOMAIN PARP catalytic - might get lost (downstream of altered splice site)
TCGA-GV-A3JZ-01	PPP2CA	R206H	0.9885 (Damaging)	Damaging	Damaging	MUTAGEN L->A: Loss of binding to PP2A B-alpha regulatory subunit | STRAND - lost
TCGA-FJ-A3Z7-01	GSK3B	S398*	0.9959 (Damaging)	-	-	MOD_RES Phosphoserine - might get lost (downstream of altered splice site)
