# Supplementary material for: Analysis of open chromatin regions in bladder cancer links β-catenin mutations and Wnt signaling with neuronal subtype of bladder cancer
Source: Sci Rep. 2020 Oct 29;10:18667. doi: 10.1038/s41598-020-75688-0 (PMC7596510; doi:10.1038/s41598-020-75688-0)
Supplement: Supplementary file 8 — Supplementary Table S7. [file 41598_2020_75688_MOESM8_ESM.xlsx]

## Sheet: Kamoun_TCGA_idtable
	TCGA_subgroup	Consensus_subgroup
TCGA-CU-A3YL	Luminal_papillary	LumP
TCGA-GD-A3OQ	Basal_squamous	Ba/Sq
TCGA-CF-A3MI	Luminal_papillary	LumP
TCGA-BL-A13J	Luminal_infiltrated	Ba/Sq
TCGA-GV-A3JW	Luminal_papillary	LumP
TCGA-DK-A1AD	Luminal	LumNS
TCGA-FD-A3SR	Luminal_infiltrated	LumU
TCGA-H4-A2HO	Luminal_papillary	LumU
TCGA-CF-A1HR	Luminal_papillary	LumP
TCGA-BL-A3JM	Neuronal	NE-like
